# Supplementary material for: Identification of Hub Genes in Colorectal Adenocarcinoma by Integrated Bioinformatics
Source: Front Cell Dev Biol. 2022 May 27;10:897568. doi: 10.3389/fcell.2022.897568 (PMC9184445; doi:10.3389/fcell.2022.897568)
Supplement: Supplementary file 1 [file Table2.XLSX]

## Sheet: Sheet1
Comparison of the risk model and other models.
Study	Signature	AUC in the training set	AUC in the validation set
Our study	3-Gene	0.778 (5 years AUC)	0.695 (test set) and 0.737 (entire set)
Qian et al. (2021)	18-Gene	0.734 (5 years AUC)	No validation
Gong et al. (2020)	8-Gene	0.713 (unknown)	0.614
Shao et al. (2021)	10-Gene	0.780 (3 years AUC)	0.703, 0.690, and 0.768
Meng et al. (2020)	16-Gene	0.869 (5 years AUC)	0.653 (test set), 0.741 (entire set)
Hong et al. (2021)	5-Gene	0.675 (5 years AUC)	0.631
Zuo et al. (2019)	6-Gene	0.683 (5 years AUC)	0.653
