# Supplementary material for: Identification of Hub Genes in Colorectal Adenocarcinoma by Integrated Bioinformatics
Source: Front Cell Dev Biol. 2022 May 27;10:897568. doi: 10.3389/fcell.2022.897568 (PMC9184445; doi:10.3389/fcell.2022.897568)
Supplement: Supplementary file 2 [file Datasheet3.CSV]

gene	kME_MM.turquoise
A2M	0.100504407
A4GALT	-0.508380168
AADAC	0.226364022
AADACL1	0.138020184
ABCA1	0.02301406
ABCB1	0.602731548
ABCB7	-0.044200718
ABCC2	-0.197156844
ABCC3	0.725376197
ABCC4	0.098063091
ABCG2	0.777519124
ABHD3	0.86918142
ABI3BP	0.507812511
ABLIM2	0.207414454
ABP1	0.842762437
ACAA1	0.722164221
ACAA2	0.691964394
ACACB	0.388776507
ACADM	0.62763395
ACADS	0.856861214
ACADVL	0.642556754
ACAT1	0.594521362
ACE2	0.330157314
ACF	0.86796304
ACO2	0.812928972
ACOT11	0.824038437
ACOT4	0.64105956
ACOX2	0.278882334
ACP5	-0.033586609
ACPP	0.167468671
ACSL1	-0.425739571
ACSL5	0.642154217
ACSM3	0.782517454
ACSS2	0.844113926
ACTA2	-0.080252416
ACTC	-0.450636231
ACTG2	0.183767779
ACTN1	-0.571807651
ACTN4	0.087605193
ACVRL1	0.708069951
ACY1	0.621601753
ACY3	0.3678233
ADA	-0.596766225
ADAM17	0.032062151
ADAM8	-0.671014088
ADAMDEC1	0.837921026
ADAMTS1	0.259811925
ADAMTS8	-0.110701559
ADAMTS9	-0.538317852
ADAMTSL2	-0.626819545
ADCY3	-0.573039245
ADFP	-0.148958813
ADH1A	0.809051599
ADH1B	0.633862789
ADH1C	0.874204102
ADHFE1	0.312823902
ADIPOR1	-0.224954953
ADM	-0.06039075
ADORA2B	0.408226507
ADRA2A	0.637043341
ADRB2	0.287350446
ADRM1	-0.475988293
AEBP1	-0.596870126
AFAR3	0.358319335
AFG3L2	0.729496696
AGMAT	0.526861102
AGPAT2	0.646884478
AGPAT4	-0.305083694
AGPAT7	0.715330787
AGR2	0.667402496
AGR3	0.621115123
AGT	-0.409426302
AGTR1	0.040931035
AGTRL1	-0.42074949
AHCY	-0.332835388
AHNAK	0.177848124
AHSA2	-0.178252996
AK1	0.355805081
AKR1B1	-0.248646449
AKR1B10	0.91180145
AKR1C2	0.464245016
AKR1C3	0.725861611
AKR1C4	-0.177833632
AKR7A3	0.747612931
ALCAM	-0.482727173
ALDH1A1	0.242190416
ALDH1A3	-0.541988137
ALDH1B1	-0.253865363
ALDH1L1	0.578401423
ALDH2	0.522965934
ALDH3A1	0.348953587
ALDH5A1	0.394651329
ALDH7A1	0.168082946
ALDOB	0.243503168
ALDOC	-0.389951297
ALOX5AP	-0.561154756
ALPI	0.575737998
ALPL	-0.374131232
ALPP	0.259443756
ALS2CR13	0.354646003
ALS2CR2	0.849691729
ALS2CR4	-0.725167434
AMACR	0.217755198
AMICA1	0.308379413
AMOT	0.064163977
AMPD1	0.859126075
AMT	0.435375593
ANG	0.522421602
ANGPT2	-0.801589318
ANGPTL2	-0.582808067
ANGPTL7	0.181932315
ANKDD1A	-0.18265569
ANKRD1	-0.358601627
ANKRD20A1	0.720252203
ANKRD22	0.128985223
ANKRD25	-0.073950565
ANKRD29	-0.336810559
ANKRD33	0.015147338
ANKRD37	-0.123839815
ANKRD43	0.810755711
ANKRD44	0.288452344
ANKRD9	0.681555546
ANKS4B	0.82697511
ANLN	-0.435769636
ANPEP	0.691879172
ANTXR2	0.15914109
ANXA1	-0.378893665
ANXA10	-0.167940532
ANXA13	0.522008145
ANXA2P1	-0.089904071
ANXA3	-0.302657325
ANXA5	-0.73336102
AOC3	-0.03456125
AOX1	0.239431298
AP1S1	-0.004930193
AP1S2	-0.133512914
AP3M2	-0.634549194
APCDD1	-0.3811337
APIN	-0.650901874
APIP	0.010505563
APOA1	0.092123012
APOA2	-0.203764273
APOA4	0.122444692
APOB	0.127321301
APOB48R	0.855393431
APOBEC1	0.240376859
APOBEC3B	0.478644436
APOC1	-0.564504132
APOC3	0.129493785
APOD	-0.026179665
APOE	-0.237800989
APOLD1	-0.34751855
APOM	-0.009653589
APRT	-0.040242244
APXL	-0.000987199
AQP11	0.689721523
AQP12A	0.151805987
AQP8	0.846110259
AQP9	-0.688002048
ARFGAP1	-0.457607745
ARHGAP10	-0.188100422
ARHGAP15	0.240267899
ARHGAP4	-0.268070618
ARHGDIA	0.217075952
ARHGDIB	-0.357028833
ARHGEF10	-0.700200479
ARHGEF16	0.690806295
ARHGEF19	-0.436756741
ARHGEF3	-0.580079352
ARHGEF6	0.00040477
ARID3A	-0.491619438
ARID5B	-0.512178161
ARL14	0.908958615
ARL16	0.218306219
ARL2	-0.300481973
ARMCX1	-0.015401936
ARMCX2	-0.278004428
ARMET	-0.352680038
ARP10	-0.399611285
ARRDC3	-0.365009036
ARRDC4	0.380477914
ARSE	0.369980646
ART3	-0.13858766
ASAHL	0.814330382
ASAM	0.051553102
ASB5	-0.197301199
ASB9	-0.513722261
ASCL2	-0.420769935
ASF1B	-0.043357164
ASNS	-0.526646039
ASPA	0.576208538
ASPM	-0.141949958
ASRGL1	0.309959684
ASS	0.463372401
ASS1	0.398867876
ATAD2	-0.373821129
ATAD4	0.587689971
ATBF1	-0.095980948
ATF5	-0.210154158
ATF7IP2	-0.206259877
ATHL1	-0.333485826
ATIC	-0.412673737
ATOH1	0.745278305
ATOX1	-0.549120673
ATP1A1	0.796710529
ATP1A2	0.271471873
ATP1B1	0.534022587
ATP1B3	0.394612945
ATP2A3	0.839959903
ATP2B4	-0.145658097
ATP5D	0.431840976
ATP5G1	0.758511775
ATP5L	0.296183681
ATP6V0D1	0.696425517
ATP6V0E2L	-0.369008326
ATP6V1F	-0.811617737
ATP8A1	0.693164184
ATP8B1	0.864121883
ATP9A	-0.050910292
AURKA	-0.207273263
AURKB	-0.149013939
AUTS2	0.081080408
AVPI1	0.564746901
AXIN2	-0.32879253
AXL	-0.326846968
AXUD1	0.115926782
AYTL1	-0.20454183
AYTL2	-0.613838095
AZGP1	-0.34757973
B2M	0.038007337
B3GALT7	0.771052859
B3Gn-T6	0.792532761
B4GALT1	0.461355492
BACE2	-0.208912732
BAG3	-0.436248466
BAI3	0.275134114
BAIAP2L1	0.262128693
BAIAP2L2	0.671897084
BAMBI	-0.274849493
BANF1	-0.282666007
BANK1	0.362191907
BAPX1	-0.229511306
BARX2	0.84556033
BASP1	-0.356701587
BATF	-0.655843162
BATF2	-0.110378973
BCAR3	0.679652014
BCAS1	0.888162301
BCAT1	-0.615302802
BCHE	0.204090385
BCL10	0.768402405
BCL2L1	-0.383734302
BCL2L2	-0.016482131
BCL3	0.172519713
BCMO1	0.509616936
BDKRB1	0.193559315
BEX1	0.354261793
BEX2	0.386998475
BEXL1	0.187962322
BGN	-0.871481643
BHLHB2	-0.583759609
BHLHB5	-0.396453061
BHMT2	-0.049210166
BIK	-0.035891311
BIN1	-0.059295624
BIRC5	-0.351169073
BLOC1S1	0.518984985
BLVRA	-0.458573332
BLVRB	0.008684267
BLZF1	0.350321324
BMP2	0.799112107
BMP4	-0.337768156
BMP7	-0.287875972
BMP8B	0.134839903
BNC2	-0.178447773
BNIP3	-0.309751069
BOC	-0.191441774
BOP1	-0.562334616
BPNT1	0.725305141
BRP44L	0.77459916
BRSK1	0.108762997
BRWD2	-0.104931022
BST2	-0.558151361
BTC	-0.020525072
BTG2	0.256307813
BTG3	-0.440359853
BTK	0.202890916
BTN3A2	0.003863459
BUB1	-0.299518567
BXDC1	-0.542061076
BXDC2	-0.535030606
BZRAP1	-0.218929115
C10orf10	-0.621218444
C10orf116	0.235899001
C10orf125	0.146291718
C10orf35	-0.697140279
C10orf38	0.56854028
C10orf47	0.096906916
C10orf54	0.450844626
C10orf56	-0.235608027
C10orf81	-0.209532794
C10orf99	0.815828144
C11orf54	0.733545652
C11orf56	0.646543212
C12orf28	0.203320457
C12orf36	0.665743778
C12orf46	-0.319466531
C12orf48	-0.250590552
C12orf57	0.012021477
C13orf18	-0.126276452
C13orf21	0.20151736
C14orf106	-0.000382039
C14orf129	0.817819626
C14orf153	0.403927466
C14orf159	0.47185707
C14orf161	0.392944892
C14orf4	-0.12157396
C14orf58	0.640052659
C14orf85	0.340495229
C15orf48	0.781459664
C16orf56	-0.090011419
C16orf60	-0.329863578
C16orf9	0.321060422
C17orf28	0.397856112
C17orf45	-0.08271503
C17orf49	-0.508495685
C17orf53	-0.349369949
C17orf73	0.794682226
C17orf77	-0.266418355
C17orf78	0.090740766
C17orf79	-0.494410285
C18orf56	0.095523294
C19orf21	0.688154376
C19orf33	0.723595095
C19orf37	-0.34741595
C19orf48	-0.373073937
C1QA	-0.128651267
C1QB	-0.237770751
C1QC	-0.181728244
C1QDC1	-0.487157038
C1QDC2	0.658017306
C1QR1	-0.566610141
C1QTNF5	-0.660415023
C1R	-0.558874889
C1S	-0.459648161
C1orf106	0.705547126
C1orf112	-0.452159127
C1orf115	0.812848306
C1orf116	0.28057428
C1orf135	-0.431187075
C1orf162	-0.450082198
C1orf175	0.449455224
C1orf176	0.332701496
C1orf178	0.806550105
C1orf179	0.38751158
C1orf186	0.537991528
C1orf188	-0.163252133
C1orf19	-0.598147548
C1orf198	-0.659962253
C1orf21	0.493955963
C1orf24	-0.002744069
C1orf54	-0.484259067
C1orf59	-0.176578365
C1orf63	0.172030376
C1orf71	0.677074785
C1orf85	-0.41883705
C2	-0.564398403
C20orf100	0.091798781
C20orf103	-0.601643799
C20orf108	-0.350067027
C20orf111	-0.340669508
C20orf114	-0.053075539
C20orf118	0.556436416
C20orf121	-0.457542482
C20orf129	-0.549736449
C20orf155	-0.259352222
C20orf177	-0.20274011
C20orf20	-0.605204489
C20orf24	-0.187845079
C20orf27	-0.619291676
C20orf35	-0.115907106
C20orf4	-0.350235552
C20orf42	-0.014310991
C20orf45	0.131071109
C20orf46	-0.453319899
C20orf52	-0.175486039
C20orf54	0.507344848
C20orf59	-0.256683036
C20orf72	-0.274980109
C22orf16	0.626786145
C22orf18	0.096489413
C22orf8	-0.144101732
C2orf33	0.054437542
C3	-0.161577628
C3orf14	-0.227228441
C3orf26	-0.641933303
C3orf28	0.622329753
C3orf32	0.210770028
C3orf52	0.431327712
C4BPA	0.020555948
C4BPB	0.04330716
C4orf34	0.695882759
C4orf7	0.400366366
C5AR1	-0.535297885
C5orf13	-0.656396754
C5orf28	0.202966437
C5orf5	-0.145696254
C6	0.522302772
C6orf105	0.879436232
C6orf117	0.685779253
C6orf136	0.760746021
C6orf143	0.670579529
C6orf15	-0.384007249
C6orf168	-0.237712695
C6orf170	0.231742029
C6orf173	-0.44458656
C6orf32	-0.257451764
C6orf71	0.412300694
C6orf85	0.921315787
C7	0.378151743
C7orf10	0.135233652
C7orf24	-0.14975252
C7orf27	-0.333699986
C7orf28B	-0.087993768
C7orf36	0.021385538
C8G	0.425277439
C8orf13	-0.106210628
C8orf33	-0.31815184
C8orf37	0.220559509
C8orf4	0.535688401
C8orf45	0.203919988
C8orf52	-0.078676735
C8orf55	-0.210471716
C9orf111	0.48340079
C9orf125	0.783794162
C9orf140	-0.179139619
C9orf152	0.680891346
C9orf18	-0.044450389
C9orf19	0.146489652
C9orf28	0.135065472
C9orf3	-0.389142254
C9orf46	0.625599882
C9orf61	0.194326323
CA1	0.827020176
CA12	0.847990462
CA2	0.857539603
CA4	0.824472195
CA7	0.792347555
CA8	0.046364692
CA9	-0.377760554
CACNA1C	-0.320612961
CACNA1H	-0.193655015
CALB2	0.328621793
CALCRL	-0.666355952
CALD1	-0.009553356
CALM1	0.353502342
CALU	-0.858166307
CAMK1	-0.249901541
CAMK1G	0.359017474
CAMK2N1	0.63237887
CAMKV	-0.366942065
CAMTA1	-0.56569898
CANT1	0.682445825
CAP2	-0.085458984
CAPN1	0.25789554
CAPN12	-0.27960242
CAPN13	0.711875473
CAPN5	0.88393823
CAPN9	0.758249902
CAPNS2	-0.176573964
CARD10	0.511061242
CARHSP1	-0.345434876
CASP1	0.195851908
CASP5	0.664926402
CASQ2	0.075098274
CAT	0.419183837
CAV1	-0.062704197
CAV2	-0.390739407
CBLC	0.641716468
CBLN2	0.055310839
CBR3	-0.335476024
CBS	0.1008981
CBX4	-0.624957235
CBX6	-0.23929765
CBX7	0.093530411
CCBE1	0.238717164
CCBP2	0.780849645
CCDC14	0.122891607
CCDC24	-0.150630337
CCDC3	-0.312295179
CCDC58	-0.006348338
CCL11	-0.163804714
CCL13	0.360560592
CCL19	0.389653166
CCL2	-0.262090484
CCL20	-0.283651246
CCL21	0.230799313
CCL22	-0.421890945
CCL23	0.54632647
CCL24	-0.068374089
CCL25	0.057940423
CCL26	-0.191813484
CCL3	-0.605865294
CCL3L1	-0.512788061
CCL3L3	-0.521245918
CCL4L1	-0.441878121
CCL5	-0.093848812
CCL8	0.212237866
CCNA2	-0.128666281
CCNB1	-0.175055062
CCNB2	-0.074245475
CCND1	-0.709110577
CCND2	0.072878566
CCNF	-0.310392456
CCNG2	0.463135829
CCNYL1	0.701577466
CCR7	0.012601059
CCT2	-0.372048936
CD14	-0.217834315
CD163	-0.351140739
CD164	0.543941536
CD177	0.614328724
CD19	0.527906578
CD2	-0.049491866
CD209	0.339910438
CD24	0.566628223
CD247	0.000651992
CD248	-0.167519899
CD2AP	0.579095744
CD300LG	0.357978677
CD320	0.067393603
CD36	0.513326959
CD37	0.123544564
CD38	-0.037273128
CD3D	-0.021540444
CD44	-0.473239722
CD46	-0.278402146
CD48	0.194836493
CD52	0.038984001
CD55	-0.117122805
CD6	0.013395784
CD63	0.120353598
CD69	0.044809751
CD7	-0.119371309
CD74	-0.32769296
CD79A	0.614598683
CD79B	0.527426249
CD83	-0.361973404
CD8A	-0.119294588
CD9	0.359180178
CD99	-0.072658515
CDA	0.220855552
CDC2	-0.298773425
CDC20	-0.159862027
CDC25B	-0.587954111
CDC42EP2	-0.205758272
CDC42EP5	0.746501842
CDC45L	-0.203217537
CDC91L1	-0.267882864
CDCA2	-0.281274899
CDCA3	-0.214873068
CDCA5	-0.258584744
CDCA7	-0.163867079
CDCA7L	0.006525489
CDCA8	-0.050725784
CDH1	0.499267122
CDH11	-0.824301704
CDH17	0.73199713
CDH2	-0.506234006
CDH3	-0.637505679
CDH5	-0.454521821
CDK4	-0.681730557
CDK5RAP3	-0.309641794
CDKN1A	0.146746616
CDKN1B	-0.286698307
CDKN1C	-0.311530135
CDKN2B	0.790375607
CDKN3	-0.295400317
CDO1	0.135580197
CDR2L	-0.66170906
CDS1	0.811634161
CDT1	-0.143884814
CDX1	0.688109888
CDX2	0.713986442
CEACAM1	0.885092395
CEACAM5	0.500003534
CEACAM6	0.311151691
CEACAM7	0.846618137
CEBPA	0.451324663
CEBPB	-0.746687247
CEBPD	-0.015369296
CEECAM1	-0.596873375
CEL	-0.328653933
CELSR3	-0.537019928
CENPA	-0.309639224
CENPE	-0.212499454
CENPF	-0.285592799
CENPM	0.091077159
CENTA1	0.284641683
CEP27	0.077872305
CEP55	-0.31215687
CEP72	-0.455315439
CES1	-0.042352769
CES2	0.850633851
CES3	0.743963396
CES4	-0.041523459
CETN2	-0.719903489
CFB	-0.53386724
CFD	0.629825372
CFI	-0.475703597
CFTR	0.545843891
CGI-115	-0.59739194
CGN	0.755174312
CGNL1	-0.242558474
CH25H	-0.159772043
CHAF1B	-0.364702193
CHD7	-0.150149912
CHEK1	-0.321548538
CHES1	0.160846089
CHFR	0.286718525
CHGA	0.759860493
CHGB	0.540667023
CHMP4C	0.151243812
CHN2	0.151786115
CHP	0.688074389
CHPF	-0.701497262
CHPT1	0.334790406
CHRDL2	-0.490573362
CHRNA3	0.035658455
CHRNA5	0.432559138
CHST13	0.141329549
CHST3	-0.522184048
CHST4	-0.260069082
CHSY1	-0.677271322
CHTF18	-0.328938173
CHURC1	0.046222236
CIDEB	0.425039193
CIDEC	0.62609625
CILP	0.166370168
CITED2	0.497317363
CITED4	-0.430987521
CKAP1	-0.479832419
CKAP2	-0.351004858
CKB	0.401947987
CKMT1A	0.851767294
CKMT1B	0.857513001
CKMT2	-0.212188213
CKS1B	-0.432406229
CKS2	-0.384699988
CLC	-0.06088555
CLCA1	0.815035736
CLCA4	0.859425926
CLCF1	-0.452890521
CLDN1	-0.635259818
CLDN12	0.07109646
CLDN15	0.266417607
CLDN18	-0.228675147
CLDN2	-0.387449321
CLDN23	0.911711223
CLDN3	0.567342487
CLDN5	0.26460109
CLDN7	0.813025883
CLDN8	0.649511867
CLDND2	0.029568647
CLEC11A	-0.621292462
CLEC2D	0.004827953
CLEC3B	0.612994763
CLEC4A	-0.553103178
CLEC4G	0.023345674
CLEC5A	-0.576494967
CLIC3	-0.456633926
CLIC4	-0.342482257
CLIC5	0.788098052
CLIC6	0.210808512
CLIP1	-0.314786694
CLIPR-59	-0.161330787
CLOCK	0.450263918
CLPTM1	0.255127686
CLRN3	0.791917044
CLYBL	0.66853013
CMAH	0.328120584
CMAS	0.76325539
CMKOR1	0.006873987
CML2	0.579455541
CMTM7	-0.66601033
CMTM8	-0.058569135
CMYA1	-0.342601939
CNDP2	0.388404579
CNFN	0.214132588
CNGA1	0.637407376
CNIH4	-0.264335784
CNKSR3	0.119865443
CNN1	0.087202163
CNN3	-0.434666099
CNNM4	0.907302138
CNTN3	0.754735897
CNTNAP1	-0.41399495
CNTNAP2	0.342965214
COBL	0.569272904
COBLL1	-0.265804264
COL10A1	-0.692755065
COL11A1	-0.771048667
COL12A1	-0.790857529
COL15A1	-0.676890389
COL16A1	-0.456230172
COL17A1	0.81349269
COL1A1	-0.822677902
COL1A2	-0.861413524
COL3A1	-0.709517427
COL4A1	-0.82952861
COL4A2	-0.603887946
COL4A5	0.443177446
COL5A1	-0.790625848
COL5A2	-0.816821
COL6A1	-0.31730408
COL6A2	-0.317258153
COL6A3	-0.703841044
COL7A1	-0.616681918
COL8A1	-0.854439394
COL9A2	0.094860645
COLEC12	0.101243131
COMP	-0.811336155
COMTD1	0.629707062
COPG2	-0.019435286
COPZ2	-0.327806617
CORIN	-0.622299665
CORO1A	-0.152670173
CORO1C	-0.238317617
CORO2A	0.836317201
CORO6	-0.158624772
COX5A	0.701617503
COX7A1	-0.062495354
COX7B	0.372123731
CPA2	-0.061218146
CPA3	0.24249888
CPE	0.094319257
CPN1	-0.320915227
CPNE1	-0.619479083
CPNE8	0.396394149
CPO	0.10595288
CPS1	-0.084091896
CPT2	0.908475437
CPVL	-0.290186724
CPXM	-0.590169813
CPXM2	-0.088517621
CR2	0.463189057
CRABP2	-0.545341412
CRB3	0.457292768
CREB1	0.360353759
CREB3L3	0.453835308
CRIP1	0.181046478
CRIP2	-0.247740053
CRIPAK	0.25331885
CRISPLD2	-0.219603955
CRKRS	0.343369093
CROT	0.621902825
CRTAC1	-0.251610415
CRYAB	0.074196482
CRYL1	0.705650707
CRYZ	-0.28989222
CSAD	-0.131130975
CSDA	-0.66134591
CSDC2	-0.503534594
CSE1L	-0.5968417
CSEN	-0.225538061
CSF1R	-0.181303082
CSF2	-0.568321567
CSF3R	-0.61709038
CSNK1G2	-0.227802961
CSPG2	-0.777373358
CSPG4	-0.224230123
CSRP1	0.02340768
CSS3	-0.800808055
CST1	-0.688555592
CST3	0.04228667
CSTB	-0.25619981
CSTF2	0.063580263
CTDSPL	0.282105083
CTGF	-0.370871538
CTGLF3	-0.296447651
CTHRC1	-0.795943115
CTNNAL1	-0.372943585
CTPS	-0.701475884
CTSB	-0.569839362
CTSD	0.132499356
CTSE	0.234346216
CTSF	-0.067773737
CTSG	0.442001176
CTSH	-0.460197858
CTSK	-0.715906371
CTSL1	-0.528639512
CTSL2	-0.217272351
CTSO	-0.034253743
CTSZ	0.035060982
CTXN1	-0.241173518
CUBN	0.096695395
CUEDC1	-0.429579579
CX3CL1	-0.528553648
CXADR	0.460132613
CXCL1	-0.504413035
CXCL10	-0.70829579
CXCL12	0.43160104
CXCL13	0.206004804
CXCL14	0.602007024
CXCL16	-0.587485303
CXCL2	-0.628963497
CXCL5	-0.48130622
CXCL6	-0.492783193
CXCL9	-0.617145701
CXCR7	0.016055023
CXX1	-0.275299106
CXXC5	-0.242779266
CYB5A	0.373250442
CYB5R2	-0.340968455
CYBA	0.169206067
CYBB	-0.345787595
CYBRD1	0.213526346
CYC1	0.364094677
CYCS	0.740682414
CYCSL1	0.189222555
CYGB	0.215768704
CYP1B1	-0.207740954
CYP26B1	0.175216829
CYP27A1	0.429770681
CYP27B1	-0.5620303
CYP2C18	0.700544259
CYP2C9	0.525642251
CYP2J2	0.619191011
CYP2S1	-0.022797155
CYP2W1	-0.349191759
CYP3A4	0.258987413
CYP3A5	0.73165367
CYP4F11	0.212095971
CYP4F12	0.841086748
CYP4F2	0.363269788
CYP4V2	0.407601684
CYP4X1	-0.260929822
CYP51A1	0.167348275
CYR61	-0.12752854
CYorf15A	-0.03757848
D15Wsu75e	-0.318082703
D2HGDH	0.476950711
D4S234E	0.656419954
DAB2	0.056722334
DAK	0.056340787
DAPP1	0.088631814
DARC	0.134098112
DARS2	0.07390186
DBI	0.3881635
DBNDD1	-0.547684343
DC2	-0.080915973
DCAMKL1	0.303453118
DCAMKL2	-0.27373623
DCBLD2	-0.54215961
DCN	0.103631404
DCUN1D5	-0.649914638
DDAH1	0.646351543
DDC	0.667746581
DDEFL1	0.575805902
DDIT3	-0.350072595
DDIT4	-0.683747068
DDIT4L	-0.252228397
DDR2	-0.05158442
DDT	0.389117909
DDX21	-0.332556688
DDX27	-0.207482873
DDX51	0.335016977
DECR1	0.401246453
DEFA5	0.046999834
DEFA6	-0.030052796
DEFB1	0.631581954
DEGS1	-0.636137831
DEGS2	0.389588525
DEK	-0.240477636
DENND2A	0.652699588
DENND2D	0.480780994
DENR	0.108291805
DEPDC1B	-0.146702678
DEPDC6	-0.015798252
DES	0.035027417
DFNA5	-0.395902177
DGAT1	0.629134413
DGCR8	-0.071703332
DGKQ	0.638440798
DHCR24	0.431090817
DHCR7	-0.111194692
DHDDS	0.835235703
DHDH	-0.15125455
DHRS1	0.569699148
DHRS3	0.428550403
DHRS4	0.405527794
DHRS8	0.804719316
DHRS9	0.894971582
DIP	0.701978671
DIP13B	0.875012593
DIP2C	-0.206232231
DISP2	0.758376221
DKC1	-0.443951657
DKFZP564B147	-0.039815425
DKFZP564J102	0.168789978
DKFZP564O0823	0.789360249
DKFZP686A01247	-0.052959405
DKFZP781I1119	0.699799697
DKFZp564K142	0.055205573
DKFZp762E1312	-0.260818364
DKFZp762I137	0.116066723
DKK4	-0.374498843
DLG7	-0.186243752
DLL1	0.297831169
DLX5	-0.557074352
DMBT1	0.413457806
DMC1	0.258186303
DMN	0.084516604
DNAJA1	-0.699922658
DNAJA4	-0.101843533
DNAJB1	-0.512031206
DNAJC12	0.263454227
DNAJC15	-0.111754627
DNAJC9	-0.303674384
DNALI1	0.077508478
DNAPTP6	0.186581515
DNASE1	-0.020952639
DNASE1L3	0.760728643
DNHD3	-0.330702119
DNMT1	-0.5023582
DNTTIP1	-0.461049581
DOC1	-0.429490613
DOCK10	0.197906744
DOCK11	-0.501911249
DOCK2	-0.047748489
DOK4	0.904078697
DOLPP1	0.770121681
DPEP1	-0.356754079
DPM1	-0.436366257
DPP4	0.510961854
DPT	0.258454399
DPYSL2	-0.480627841
DPYSL3	-0.410839956
DQX1	0.734099527
DRD1IP	0.234352271
DRD5	0.407882682
DSC2	0.731821309
DSCR1L1	0.472926817
DSCR2	-0.317208567
DSCR6	-0.328134928
DSG2	0.761487461
DSG3	-0.355949887
DSPG3	-0.577820225
DSTN	0.008756411
DTL	-0.194547312
DTNA	-0.176691072
DTWD2	0.200541539
DTX2	-0.042500988
DTX3	-0.239480181
DUOX2	-0.019535632
DUSP1	0.242253502
DUSP14	-0.732572097
DUSP18	-0.030596968
DUSP19	0.353962631
DUSP3	-0.155134228
DUSP5	0.234980804
DUSP6	0.192264989
DUXAP3	0.262483341
DXS9879E	-0.654818188
DYNC1I1	-0.18100708
DYSF	-0.498460166
E2F2	0.652507501
E2F5	-0.290180883
E2F7	-0.375992533
EBF	0.265885347
EBI2	-0.206252366
EBNA1BP2	-0.414157391
EBP	0.345306478
ECAT11	0.220831114
ECGF1	-0.585462794
ECH1	0.507168893
ECHDC2	0.432811643
ECHDC3	0.015816642
ECM2	-0.050180138
ECRG4	0.337119972
EDAR	-0.292931523
EDG2	0.619834575
EDG3	-0.598763727
EDN1	0.042228236
EDN3	0.868783445
EDNRA	-0.756832321
EEF1A2	0.24716536
EEF1G	-0.033621214
EFEMP1	0.150066638
EFEMP2	-0.512681707
EFHC2	0.670179354
EFHD1	0.165876359
EFNA1	0.278991581
EFNB2	0.415334801
EGFL6	-0.711995024
EGLN3	0.460815674
EGR1	0.141770026
EGR2	-0.398378854
EHD1	-0.014981371
EHD2	-0.251703926
EHF	0.493609052
EHHADH	0.709189607
EID2B	0.325743767
EIF1AY	-0.048297056
EIF2S3	-0.4465248
EIF4E3	0.496337821
EIF5A	0.023131785
ELF3	0.59517556
ELF5	-0.370239045
ELL3	0.620690206
ELMO3	0.549865187
ELOVL5	-0.683421313
ELOVL6	0.695968123
EMILIN1	-0.322369883
EMILIN2	-0.622442642
EML1	0.003169927
EMP1	0.665868707
EMP3	-0.242583487
EMR2	-0.590367142
ENC1	-0.477991252
ENDOGL1	0.138507871
ENG	-0.483190942
ENO1	-0.428710695
ENO2	-0.567333172
ENPP2	0.111546265
ENPP3	0.626392249
ENPP4	0.255878283
ENTH	0.449193857
ENTPD1	-0.730989556
ENTPD5	0.888472734
ENTPD6	0.197947097
ENTPD8	0.822116799
EPAS1	0.408244542
EPB41L3	0.542079386
EPDR1	-0.356473254
EPHA1	0.130882683
EPHA2	-0.039045844
EPHA4	0.343436383
EPHB1	-0.39511999
EPHB3	-0.027293274
EPHX1	0.257734177
EPHX2	0.737810815
EPM2AIP1	0.13191277
EPN3	0.607038087
EPRS	-0.293883902
EPS8L3	0.738619
EPSTI1	-0.608250923
ERBB3	0.457782836
ERGIC3	-0.215420127
ERH	-0.232329735
ERN2	0.796501957
ERO1L	-0.397584748
ERRFI1	-0.260099483
ERV3	-0.241217034
ESM1	-0.680184861
ESPN	0.595796275
ESPNL	-0.159776688
ESRRA	0.740144862
ESTRRA	0.657249852
ET	0.401963837
ETFA	0.62285187
ETFDH	0.836608926
ETHE1	0.868837862
ETNK1	0.548558244
ETS1	-0.279941674
ETS2	-0.014481671
ETV4	-0.566472515
EVI1	0.606069697
EVL	-0.313975151
EVPL	-0.355483849
EXOSC5	-0.435541376
EXOSC8	-0.42331786
EXPH5	0.814980601
EZH2	-0.259794224
Ells1	-0.070732285
F10	0.218493583
F12	-0.167583762
F13A1	0.276040791
F2RL1	0.851088452
F3	0.310049373
F5	-0.272170274
FA2H	0.698140312
FAAH	0.65249186
FABP1	0.464603557
FABP2	0.840871455
FABP3	-0.250573477
FABP4	0.35055077
FABP6	-0.166403386
FADS1	-0.8378092
FAIM2	0.039950324
FAIM3	0.361885701
FAM101A	0.667726601
FAM107A	0.529004072
FAM107B	0.660099853
FAM113A	-0.449572049
FAM113B	-0.649270828
FAM119A	0.34131588
FAM14A	-0.293487207
FAM24B	-0.036957902
FAM36A	0.036340478
FAM3B	0.143824507
FAM3C	0.020158432
FAM3D	0.759863365
FAM40B	0.118603884
FAM43A	-0.034244747
FAM46A	0.518205571
FAM46B	-0.067879793
FAM46C	0.619081997
FAM50B	0.024328126
FAM55A	0.822675707
FAM55B	0.856555247
FAM55D	0.849382892
FAM57A	-0.327211627
FAM62B	-0.266176752
FAM63A	0.477229319
FAM64A	-0.230063015
FAM65A	-0.707462403
FAM80A	0.618166629
FAM81A	0.210038268
FAM83E	0.831328859
FAM84B	-0.025406887
FAM89A	-0.647694733
FAP	-0.871382712
FASN	-0.467680141
FAT	0.164506255
FBL	-0.448561394
FBLN1	0.130220448
FBLN2	0.248452972
FBLN5	-0.047491131
FBN2	-0.150885893
FBP1	0.238502445
FBXL2	-0.716812684
FBXL22	-0.04683893
FBXL6	0.069772247
FBXO2	-0.399701838
FBXO32	0.118351164
FBXO34	0.640382137
FBXO6	-0.557046292
FCER1G	-0.604560181
FCGBP	0.867530761
FCGR1A	-0.735675558
FCGR1B	-0.744639847
FCGR2A	-0.641106012
FCGRT	0.367721508
FCN1	-0.493824914
FCRLM1	0.532311109
FCRLM2	-0.583318452
FDFT1	0.065148982
FEM1C	0.645576723
FEN1	-0.281736291
FER1L3	-0.326254038
FER1L4	-0.368454179
FGD3	-0.249698974
FGF19	-0.051628777
FGF2	-0.228836655
FGF20	-0.274216192
FGF9	0.705796798
FGFBP1	0.66935702
FGFR3	0.467555998
FGFRL1	-0.528847548
FGL1	-0.137347572
FGL2	0.301577599
FH	0.417088897
FHL1	0.269658861
FHL3	-0.564896085
FHOD3	-0.214713156
FIBCD1	0.021643832
FILIP1	-0.167552993
FILIP1L	-0.420926376
FJX1	-0.848825083
FKBP11	-0.053708999
FKBP14	0.369479617
FKBP4	-0.13558202
FKBP5	0.232524136
FKSG14	-0.070747812
FLJ10154	-0.271921176
FLJ10159	-0.211939163
FLJ10241	0.049105869
FLJ10916	-0.008642806
FLJ10986	-0.080096844
FLJ11017	0.928865574
FLJ11155	0.524637186
FLJ11259	-0.732664897
FLJ11305	-0.619231926
FLJ11712	-0.22116715
FLJ12684	-0.326998505
FLJ13236	0.78768098
FLJ13391	-0.704514156
FLJ13909	-0.349829085
FLJ14213	0.796203654
FLJ14803	0.127636925
FLJ14834	-0.308780527
FLJ20035	0.550613091
FLJ20054	0.693562068
FLJ20130	-0.07981459
FLJ20152	0.620750551
FLJ20245	0.601444818
FLJ20273	0.928901355
FLJ20364	-0.489954567
FLJ20647	-0.54378955
FLJ20699	0.84190507
FLJ20701	0.523598057
FLJ20920	0.694359216
FLJ21511	0.866950766
FLJ21865	-0.130746244
FLJ21986	0.155274649
FLJ22184	-0.510595638
FLJ22531	0.180967404
FLJ22624	-0.209830099
FLJ22662	0.432341056
FLJ22709	0.672913692
FLJ23191	0.407883627
FLJ23834	0.299817066
FLJ25067	-0.134224015
FLJ25416	-0.384854598
FLJ31568	-0.206306584
FLJ32063	0.493575063
FLJ33790	-0.635265959
FLJ35784	-0.299287738
FLJ36445	-0.288812441
FLJ39378	-0.682892176
FLJ39822	-0.114590083
FLJ40504	0.363659692
FLJ40629	-0.254006542
FLJ41603	0.447836897
FLJ43339	-0.058727105
FLJ43505	0.585218151
FLJ43692	0.294512809
FLJ43855	0.367488602
FLJ44124	0.117996579
FLJ45256	-0.001713615
FLJ46072	0.117830523
FLJ46309	0.359909847
FLJ90586	0.583286739
FLNA	-0.143886909
FLNB	0.746848572
FLNC	0.02401486
FLOT1	-0.282667823
FMO1	-0.080953052
FMO4	0.79719265
FMO5	0.834946891
FMOD	-0.053957479
FN5	0.358573955
FNBP1	0.040532075
FNBP4	-0.28885217
FNDC1	-0.731837578
FNDC6	-0.139732963
FOLR2	0.193922052
FOLR3	-0.209688864
FOS	0.511653014
FOSB	0.376537891
FOSL1	-0.42612193
FOXA1	0.667718751
FOXA3	0.653794416
FOXC1	-0.560772513
FOXD1	-0.249829802
FOXD2	0.735788714
FOXF1	0.099890176
FOXF2	0.522864694
FOXM1	-0.15033537
FOXQ1	-0.646260879
FPR1	-0.663745873
FPRL1	-0.516866779
FPRL2	-0.458445909
FRAS1	0.014651492
FREQ	-0.224387282
FRG1	-0.052836839
FRMD1	0.81472272
FRZB	0.404941679
FSCN1	-0.599699074
FSIP1	0.496645634
FSTL1	-0.527543065
FSTL3	-0.56524384
FTHL11	0.065563322
FTHL12	0.073111716
FTHL2	0.052390205
FTHL3	0.091348847
FUCA1	0.873587597
FUT2	0.571977704
FUT3	0.752910709
FUT4	0.45411186
FUT6	0.718754513
FXYD3	0.818814113
FXYD5	-0.791862745
FXYD6	-0.099866781
FYCO1	-0.171992517
FZD3	-0.427988888
FZD4	-0.12078956
FZD5	0.852301445
FZD9	-0.232820568
G0S2	-0.33587947
G1P3	-0.784248015
GAA	-0.210475687
GABARAPL1	-0.133274782
GAD1	-0.394960808
GADD45A	0.001667124
GADD45B	-0.180995473
GADD45G	-0.067013617
GAL	-0.206165267
GAL3ST1	0.41998912
GALIG	0.815257913
GALK1	-0.640767972
GALM	0.879702622
GALNAC4S-6ST	-0.416708139
GALNT12	0.823998159
GALNT17	0.830377654
GALNT3	0.365468119
GALNT4	0.528104767
GALNT5	0.167452553
GALNTL1	0.279743567
GALNTL4	-0.538788538
GALR2	0.052493215
GARNL4	0.144540349
GAS1	-0.348840404
GAS6	0.21925651
GATA5	0.092141069
GATM	0.255483363
GATS	-0.743632402
GBA2	0.770864565
GBA3	0.796011037
GBP1	-0.626699347
GBP2	-0.49133445
GBP4	-0.531084476
GBP5	-0.590493514
GCG	0.735844739
GCHFR	0.081248908
GCLM	0.210474902
GCN1L1	-0.104711754
GCN5L2	-0.554893462
GCNT3	0.853271098
GDF15	-0.455682139
GDPD1	0.228628251
GDPD3	0.830962641
GDPD5	-0.626058694
GEM	-0.394086576
GFI1	0.425596613
GFOD1	0.441522577
GFPT1	0.640839473
GFPT2	-0.435112811
GFRA2	0.5543984
GFRA3	0.354921298
GGH	-0.012683813
GGT6	0.886295374
GHR	0.404379532
GIMAP4	-0.222529904
GIPC1	0.645119525
GIPC2	0.615308092
GJA1	-0.398786232
GJA12	-0.401417075
GJB2	0.16534846
GK	0.100848453
GLA	-0.433674411
GLDC	0.191562495
GLDN	0.280569842
GLI3	-0.066380511
GLIPR1	-0.755593736
GLO1	-0.421874891
GLOXD1	0.071972986
GLRA2	0.110297876
GLRB	-0.442758468
GLRX	0.386401574
GLS	0.55592515
GLT25D1	-0.586180262
GLT25D2	-0.286416911
GLT8D2	-0.560780426
GLTP	0.836486466
GLYCTK	0.425139843
GMDS	0.374692171
GMFG	-0.117306286
GMNN	0.291634473
GNA11	0.768412519
GNA15	-0.618092882
GNAI2	-0.456748745
GNB4	0.104455093
GNE	0.595780374
GNG11	-0.146620505
GNG12	0.518259135
GNG4	-0.274245489
GNG7	0.563681551
GNL3L	0.019747083
GNPDA1	-0.676089413
GOLGA8B	-0.324515396
GOLGB1	0.246370887
GOLPH2	0.850392021
GOLPH4	0.422038594
GOLT1A	0.101383009
GOT1	0.706187646
GP2	0.329962339
GPA33	0.893941681
GPC1	-0.563510349
GPC3	-0.002354694
GPC4	-0.352171954
GPD1L	0.81532805
GPKOW	0.003023936
GPM6B	0.337842585
GPNMB	-0.187600109
GPR1	0.234488946
GPR109B	-0.575618739
GPR116	-0.675569759
GPR120	0.674008867
GPR124	-0.369244191
GPR128	0.631245239
GPR160	0.482952397
GPR172A	-0.131316327
GPR172B	0.482703181
GPR177	0.134702885
GPR30	0.398029579
GPR37	-0.073878356
GPR4	-0.760476561
GPR44	0.733633941
GPR56	-0.24135884
GPR64	-0.127759967
GPR68	-0.597916905
GPR84	-0.729906821
GPR92	0.737485174
GPRC5A	0.33767013
GPSM2	-0.376520558
GPSN2	0.069811056
GPT	0.951529504
GPT2	-0.22380008
GPX2	0.236785549
GPX3	0.425155979
GPX7	-0.658558861
GRAMD1A	-0.730442217
GRAMD3	0.77477537
GREM1	-0.53466984
GREM2	0.655965984
GRINA	-0.668930405
GRK5	-0.055953647
GRM8	-0.134506899
GRP	-0.645215235
GRPEL2	-0.394403626
GRRP1	0.088059187
GRTP1	0.496689522
GSDML	0.617465087
GSN	0.356178739
GSPT2	-0.101844351
GSS	0.162706273
GSTA1	0.588325685
GSTA2	0.26050361
GSTM1	0.408548517
GSTM2	0.304422432
GSTM3	0.224417111
GSTM5	0.487131658
GSTO2	0.246476738
GSTP1	-0.34653785
GSTT1	0.051627511
GTPBP4	-0.60274627
GTSE1	-0.270317457
GUCA2A	0.866575063
GUCA2B	0.878744749
GUCY1A3	-0.544470489
GUCY2C	0.73386036
GYG1	-0.32411252
GYPC	-0.002443641
GZMA	-0.132066583
GZMB	-0.724595261
GZMH	-0.495752493
GZMK	-0.198131115
H19	-0.431683986
H1F0	0.000776069
H2AFY2	0.009560876
H2AFZ	-0.568494298
H2BFS	0.150122405
H3F3B	0.456831
HADHSC	0.791717904
HAK	-0.662733207
HAMP	-0.717567804
HAND1	0.018832317
HAND2	0.057799174
HAPLN3	-0.816622425
HAS3	0.324718226
HAVCR2	-0.664646897
HBA2	0.184697331
HBB	0.273864214
HBEGF	0.211785953
HBG1	-0.072574586
HBG2	-0.04684984
HCA112	0.217862244
HCAP-G	-0.120870626
HCFC1R1	-0.315340983
HCG2P7	0.271864801
HCK	-0.28452439
HCLS1	-0.176871926
HCP5	0.0317758
HCST	-0.236795799
HDAC4	-0.119471704
HDC	0.249370581
HDGF	-0.138573519
HDGFRP3	-0.322284642
HDHD1A	0.406988367
HDHD3	0.781916758
HEATR1	-0.586877457
HEBP1	-0.065862136
HEBP2	-0.043346043
HECW2	-0.7072893
HELLS	-0.315017802
HERC5	-0.360002679
HERPUD1	0.650058912
HES1	0.360888465
HES2	0.765051361
HES4	-0.69085334
HES6	-0.297551119
HEY2	-0.597386503
HEYL	-0.814128751
HGD	0.690102817
HHLA2	0.920484133
HIBCH	0.663221673
HIG2	-0.65795299
HIGD1A	0.789923046
HIST1H1C	0.511226669
HIST1H2BG	0.104718899
HIST1H2BK	0.082704677
HIST1H4C	-0.014548028
HIST2H2AA3	-0.460177409
HIST2H2AC	-0.453604706
HIST2H2BE	-0.232277966
HIST3H2A	-0.418804274
HK2	0.586530427
HK3	-0.550051937
HKDC1	0.021913317
HLA-C	-0.085869221
HLA-DMA	-0.315576415
HLA-DMB	-0.288585426
HLA-DOA	-0.27373858
HLA-DOB	0.212956347
HLA-DPA1	-0.319754124
HLA-DPB1	-0.257855537
HLA-DQA1	-0.376836474
HLA-DQB1	-0.207724748
HLA-DQB2	0.079100216
HLA-DRA	-0.425389367
HLA-DRB1	-0.101717692
HLA-DRB3	-0.328088004
HLA-DRB4	-0.239831247
HLA-DRB5	-0.070958271
HLA-DRB6	-0.235005886
HLA-E	0.060982482
HLA-F	0.053096531
HLA-G	0.202295506
HLA-H	0.093963162
HLX1	-0.353182849
HMFN0839	0.779992863
HMG1L1	-0.218132827
HMGB2	-0.159827137
HMGB3	0.076323691
HMGCR	0.617527927
HMGCS1	0.228023703
HMGCS2	0.832042161
HMGN1	-0.132328764
HMGN2	0.064229805
HMMR	-0.130224624
HMOX1	0.310782695
HNF4G	0.728390425
HNRPA1L-2	-0.046159732
HNT	-0.60606362
HOOK1	0.61320765
HOXA13	0.050757034
HOXA5	0.329850795
HOXA9	-0.150218212
HOXB13	0.303189349
HOXB2	-0.356819774
HOXB5	0.489891976
HOXB7	0.498634106
HOXB8	0.095717092
HOXC6	-0.206878094
HOXC8	-0.136581493
HOXD1	0.741453032
HOXD10	-0.111848945
HOXD11	-0.00746661
HPGD	0.819379689
HPRT1	-0.346431371
HRASLS2	0.660724931
HRASLS3	-0.640432244
HS3ST3A1	-0.622991658
HSCB	0.093743352
HSD11B2	0.954411682
HSD17B2	0.924026661
HSD17B6	-0.220882035
HSD3B1	0.193738706
HSH2D	0.605100086
HSP90AB1	-0.562046902
HSPA12A	-0.132818346
HSPA1A	-0.120056853
HSPA1B	-0.501901352
HSPA2	0.198286898
HSPA4L	-0.454718612
HSPB1	-0.290689579
HSPB2	-0.145125381
HSPB3	0.093741407
HSPB6	0.18714055
HSPB7	-0.141806551
HSPB8	-0.007119511
HSPC152	-0.708095176
HSPC268	0.353438614
HSPE1	-0.293001927
HSPH1	-0.617532827
HSU79303	-0.113954132
HTATIP2	0.531388883
HTR2A	-0.07743182
HTR2B	-0.009839011
HTRA1	-0.485456748
HYPK	0.390568573
IBRDC2	-0.308282765
IBRDC3	0.023572643
ICOS	-0.361459
ID1	0.646505562
ID2	0.255228479
ID3	0.524705219
IDH1	0.396107028
IDH3A	0.694691661
IDI1	0.33210536
IER3	-0.18568231
IER5	-0.404032498
IFI16	-0.495370363
IFI27	0.126779326
IFI30	-0.626057184
IFI44	-0.672117432
IFI44L	-0.587685344
IFI6	-0.740311848
IFIH1	-0.074208988
IFIT1	-0.334029737
IFIT2	-0.490945296
IFIT3	-0.649225123
IFITM1	-0.569195535
IFITM2	-0.816932322
IFITM3	-0.801191532
IFNG	-0.539863294
IFT74	0.193189944
IGF2BP3	-0.444618011
IGFBP2	0.212002679
IGFBP3	-0.481939673
IGFBP4	-0.314080118
IGFBP5	-0.66193328
IGFBP6	0.22279307
IGFBP7	-0.759016056
IGFL2	-0.372137997
IGJ	0.750762773
IGLL1	0.540368707
IGSF21	-0.429670295
IGSF4	0.083891843
IGSF4B	0.497779717
IGSF4C	-0.398689289
IGSF6	-0.291026069
IGSF9	0.823718434
IL10	0.091015314
IL10RB	0.708045414
IL11	-0.494743179
IL13RA2	-0.399268838
IL17RB	0.129348094
IL18RAP	0.029469964
IL1A	-0.39077606
IL1B	-0.39780073
IL1R2	0.574293335
IL1RN	-0.467297712
IL20RA	0.101620957
IL22RA1	0.564517305
IL23A	-0.556020077
IL24	-0.506652756
IL27RA	-0.47261291
IL28B	-0.110080078
IL28RA	0.552883501
IL2RB	-0.194784826
IL2RG	0.291665626
IL32	0.080121219
IL6	-0.478308292
IL7R	-0.114474783
IL8	-0.700134214
ILDR1	0.748270389
IMPA1	0.734911713
IMPA2	0.688991232
INDO	-0.53436095
INHBB	-0.585515394
INMT	0.014297952
INPP1	0.317672273
INPP5A	0.215186972
INPP5D	-0.540268894
INSC	0.34743091
INSIG1	-0.074430046
INSL5	0.365760755
INSM1	0.178571051
IPO8	0.066348607
IPP	0.191579072
IQGAP2	0.751785533
IRAK2	-0.621485983
IRAK3	-0.59171815
IRF1	-0.18681322
IRF6	0.610270761
IRF8	0.225102127
IRS1	-0.679711132
IRS2	0.018144782
IRX2	-0.116590971
IRX3	-0.513756076
IRXL1	-0.459413849
ISG15	-0.663008543
ISG20	0.50454879
ISG20L1	-0.532752919
ITGA1	-0.704403527
ITGA11	-0.688736303
ITGA2	-0.208619394
ITGA5	-0.461328866
ITGAM	-0.322589874
ITGAV	-0.561949708
ITGB2	-0.573230554
ITGB7	0.50910732
ITLN1	0.807705174
ITLN2	0.125329726
ITM2C	0.801500248
ITPKA	0.821822411
ITPKB	-0.154144834
ITPR1	-0.010352347
ITPR3	0.284833112
JAM2	0.230502954
JAM3	-0.063291272
JAZF1	-0.053848825
JPH1	-0.094827446
JPH2	-0.139837435
JSRP1	-0.108206399
JUN	-0.162543415
JUNB	0.073780245
JUP	0.480779332
KAL1	-0.737643191
KBTBD11	0.783534141
KCNA5	0.292227286
KCNJ13	0.122222971
KCNJ2	0.295034835
KCNJ8	-0.709351248
KCNK1	0.521252747
KCNK12	0.197036296
KCNK5	0.716928162
KCNMA1	0.107434155
KCNMB1	0.02166847
KCNMB4	-0.270574019
KCNN4	-0.015851849
KCNT1	-0.208474287
KCTD10	-0.16638932
KCTD14	0.048277364
KCTD5	0.196619854
KCTD7	0.076879143
KDELR3	-0.323094711
KHK	-0.021850881
KIAA0020	-0.367656215
KIAA0152	0.460486408
KIAA0367	0.080064519
KIAA0408	0.242789152
KIAA0427	-0.378980738
KIAA0513	0.386561283
KIAA0514	0.656590938
KIAA0528	0.285349738
KIAA0672	0.823380715
KIAA0703	0.706479945
KIAA0746	0.303357756
KIAA0828	0.927911907
KIAA0907	-0.258804309
KIAA0999	0.14370658
KIAA1128	-0.14943741
KIAA1199	-0.670885004
KIAA1324	0.608998833
KIAA1324L	0.036463068
KIAA1434	-0.332701588
KIAA1446	0.376001094
KIAA1522	0.851879693
KIAA1618	-0.768129905
KIAA1706	-0.381783563
KIAA1727	0.282191212
KIAA1729	0.315061989
KIAA1737	0.560667278
KIAA1751	0.303039773
KIAA1754	-0.755554693
KIAA1794	-0.315534556
KIAA1913	-0.1205472
KIAA1984	-0.103912802
KIAA2026	0.111101862
KIF11	-0.038218439
KIF12	0.029154906
KIF13B	0.758809261
KIF14	-0.314598579
KIF15	-0.088706387
KIF18A	-0.310399486
KIF1A	0.180191798
KIF20A	-0.253459984
KIF2C	-0.328032712
KIF4A	-0.302882794
KIF5B	-0.367093397
KIF5C	0.459306109
KIFC1	-0.175012054
KIT	0.349615667
KLF15	0.30014318
KLF2	0.140545334
KLF4	0.891032963
KLF5	0.565806678
KLF6	0.467183491
KLF9	0.325642245
KLHDC2	0.0525029
KLHDC5	-0.334824133
KLHDC8B	-0.147400783
KLHL13	0.004164123
KLHL3	-0.331243979
KLHL5	-0.504615415
KLK1	0.505505889
KLK11	-0.112299755
KLK12	-0.099692529
KLK15	0.642322861
KLK6	-0.514547864
KLRB1	0.555763699
KNTC1	-0.234000907
KPNA6	-0.033749766
KRT15	-0.135702548
KRT17	-0.666474587
KRT18	0.291652597
KRT19	0.613608033
KRT20	0.858866876
KRT23	-0.462027855
KRT24	0.661872035
KRT6A	-0.383284458
KRT6B	-0.43501469
KRT7	-0.395137317
KRT8	0.736420369
KRT86	-0.619897335
KRTAP13-2	0.34201774
KRTCAP3	0.36375083
KSP37	0.161731541
KTN1	0.643844273
KYNU	-0.646360361
LACTB2	-0.142042789
LAD1	0.418945561
LAG3	-0.307349309
LAIR2	-0.551782071
LAMA1	0.664860076
LAMA4	-0.256968292
LAMA5	-0.636282958
LAMB2	-0.300413703
LAMC1	-0.530616794
LAMC2	-0.13281962
LAMC3	0.038472356
LAMP3	-0.518897425
LAP3	-0.399758432
LAPTM4A	0.030485805
LAPTM4B	-0.380691426
LAPTM5	-0.406753793
LARP6	-0.571279785
LASS6	0.33284986
LAX1	0.422120298
LAYN	-0.447808765
LCN2	-0.14030933
LCP1	-0.352169464
LDB2	-0.17272851
LDHB	-0.357906527
LDHD	0.843812992
LDLR	-0.278162021
LDOC1	-0.053005979
LEAP2	0.518506396
LEF1	-0.582622896
LEFTY1	0.458013368
LEMD1	-0.345275682
LEMD3	-0.000438889
LEP	0.175914032
LEPRE1	-0.785309082
LEPREL1	0.448581319
LGALS1	-0.555783191
LGALS2	0.634924254
LGALS3	0.624359589
LGALS3BP	0.201832889
LGALS4	0.829806439
LGALS9	0.716996642
LGI1	0.649058278
LGR4	0.792693793
LGR5	-0.44512025
LHFP	-0.244157982
LHFPL2	0.10119125
LHPP	0.252044533
LIF	-0.586070141
LILRA3	-0.378424903
LILRA5	-0.484374365
LILRB2	-0.50866893
LILRB4	-0.597825646
LILRB5	0.42019249
LIMA1	0.894360862
LIME1	-0.086010863
LIMS2	-0.00834014
LINCR	-0.078561371
LIPA	-0.133609493
LIPG	-0.220924318
LITAF	0.295299946
LLGL2	0.606523022
LMCD1	-0.719725749
LMNB1	-0.132563272
LMNB2	-0.357248617
LMO3	0.07814062
LMO4	-0.076461117
LMOD1	0.027421195
LMOD3	0.357394072
LMTK3	-0.497036704
LOC113386	-0.28061429
LOC123688	0.269723197
LOC124220	0.163619689
LOC130576	0.00500755
LOC132321	0.760807473
LOC134147	0.800560277
LOC139886	-0.410103787
LOC144501	-0.695745661
LOC200810	-0.395724826
LOC201175	-0.001447135
LOC202134	0.180804016
LOC253012	0.836360348
LOC283537	0.565617094
LOC285016	0.784918452
LOC285382	0.115976106
LOC340843	0.861705773
LOC348262	-0.571904124
LOC388595	0.815378163
LOC388610	-0.463693262
LOC389432	0.103006109
LOC389541	0.374149997
LOC389816	0.781086567
LOC400451	0.301482851
LOC400566	0.443776074
LOC401019	-0.319148801
LOC401152	0.056737611
LOC401233	-0.416894258
LOC402057	-0.032559379
LOC405753	-0.098093408
LOC440157	-0.143100169
LOC440348	-0.061422285
LOC440925	-0.260828559
LOC440926	0.075244296
LOC441268	0.409211144
LOC441282	0.907117825
LOC441743	-0.070502159
LOC493869	-0.707960514
LOC56901	-0.534414944
LOC613037	-0.039294875
LOC63928	0.938563242
LOC643516	0.152800163
LOC643940	0.873677516
LOC643995	-0.474339601
LOC646962	0.732414133
LOC647881	0.472598002
LOC648293	-0.407717407
LOC649853	-0.095409859
LOC649946	-0.219887863
LOC650695	0.676743125
LOC653314	-0.223544582
LOC653328	-0.242446199
LOC653626	0.1591272
LOC728489	-0.440782846
LOC728643	-0.133571706
LOC89944	0.341705142
LOC90355	0.852669494
LOC90586	0.337671296
LOC90835	-0.13683562
LOC90925	0.405308825
LOC91137	0.298778458
LOC91353	0.461574727
LOC91461	0.023560436
LOX	-0.601803939
LOXL4	-0.102270012
LPHN2	-0.006678014
LPIN1	-0.566412806
LPL	-0.151986721
LPP	0.097601975
LPXN	0.015016931
LRAP	0.397177969
LRCH2	-0.072114861
LRG1	0.332563603
LRIG1	-0.170679394
LRMP	0.627685237
LRP10	0.269024435
LRP16	0.081594494
LRP3	-0.486604501
LRP4	0.065022972
LRP5L	-0.330341009
LRP8	-0.617941869
LRPPRC	0.357961535
LRRC19	0.84472352
LRRC31	0.838703986
LRRC32	-0.713296131
LRRC56	0.125517138
LRRC6	-0.237801856
LRRFIP1	0.314306989
LRRTM1	-0.034363753
LSDP5	0.218131446
LSM2	-0.381222425
LTB	0.071304426
LTB4DH	0.500321621
LTBP4	0.49438811
LUM	-0.550637202
LXN	0.525965002
LY6E	-0.70130187
LY6G6D	-0.516589685
LY6H	-0.086881838
LY86	-0.185430186
LY96	-0.363655773
LYAR	-0.547331033
LYL1	-0.015686859
LYN	-0.491985788
LYZ	-0.480331094
M160	0.688736462
MAB21L2	0.044234623
[truncated: 1,616 more rows]
