# Supplementary material for: Identification of Hub Genes in Colorectal Adenocarcinoma by Integrated Bioinformatics
Source: Front Cell Dev Biol. 2022 May 27;10:897568. doi: 10.3389/fcell.2022.897568 (PMC9184445; doi:10.3389/fcell.2022.897568)
Supplement: Supplementary file 3 [file Table1.XLSX]

## Sheet: Whole Dataset
id	futime	fustat	CLCA1	GUCA2A	CLCA4	riskScore	risk
TCGA-AA-A00Q	3.50137	0	0.191922	0.664156	0.0584693	1.79559	high
TCGA-AZ-4614	0.471233	1	0.866952	2.34816	0.987278	1.35354	high
TCGA-A6-2675	3.61918	0	8.23763	6.96094	4.46833	0.391145	low
TCGA-AA-A00U	1.41918	0	7.00818	4.8864	0.210689	1.01873	low
TCGA-CM-6169	1.08493	0	0.686001	2.37719	0.26926	1.56305	high
TCGA-AA-3552	1.08493	1	6.66562	6.35437	3.53068	0.520437	low
TCGA-D5-6931	1	0	8.23471	5.73043	3.50386	0.494621	low
TCGA-SS-A7HO	5.01096	0	0.612327	3.71859	1.35973	1.20615	high
TCGA-AZ-6605	0.435616	1	6.83242	3.83596	5.21577	0.417684	low
TCGA-NH-A8F7	1.48767	0	2.77159	3.5209	0.0577715	1.38858	high
TCGA-AD-6965	2.20548	0	0.284778	4.39228	0.0578669	1.52489	high
TCGA-AA-A02H	0.167123	1	4.76836	4.92203	2.53517	0.737618	low
TCGA-AA-A022	0	0	1.06526	1.52667	0.405608	1.54827	high
TCGA-AA-3680	0.917808	1	8.63429	2.94501	0.86844	0.897107	low
TCGA-A6-6650	1.71781	0	3.43914	3.83264	1.74879	0.961238	low
TCGA-G4-6311	3.28493	0	5.96309	6.78396	4.28167	0.460103	low
TCGA-A6-2677	2.0274	1	0.498976	1.1078	0.630547	1.55618	high
TCGA-AA-3815	2.75342	0	5.36568	5.1681	0.66237	1.00762	low
TCGA-CA-5255	1.03014	0	0.970649	3.92373	1.23215	1.20198	high
TCGA-AZ-4315	4.86575	0	2.13287	1.11297	4.00855	0.75425	low
TCGA-AA-3869	2.25205	1	1.47888	1.45207	0.571351	1.47293	high
TCGA-G4-6626	0.00273973	1	1.15201	1.00265	1.10264	1.38153	high
TCGA-AA-3531	2.83562	0	5.74886	5.50989	0.974152	0.9176	low
TCGA-A6-5662	1.96712	0	0.0988415	3.34449	0.214533	1.56313	high
TCGA-CM-4744	1.66849	0	0.0332336	2.4631	0.00812104	1.69323	high
TCGA-D5-5540	4.67397	0	0.362146	1.55415	0	1.73248	high
TCGA-AZ-6608	0.161644	1	0.0491448	2.55622	0.039812	1.67506	high
TCGA-AA-3518	0.0849315	0	3.54188	2.26537	1.17447	1.13911	high
TCGA-A6-5666	2.72603	0	0.167558	1.73935	0.0201133	1.72997	high
TCGA-AA-3973	1.08767	0	0.160953	1.35547	0.0204776	1.75895	high
TCGA-D5-6530	1.70137	0	9.49294	2.22966	1.37703	0.803031	low
TCGA-A6-6137	2.25753	0	6.71204	3.70472	2.20426	0.746618	low
TCGA-D5-6923	1.03562	0	0.0775632	2.84502	0.146706	1.61911	high
TCGA-A6-2681	3.8	0	4.75649	3.71007	0.998276	1.03895	low
TCGA-AZ-6599	0.564384	1	13.2853	1.5681	0.356315	0.820567	low
TCGA-D5-6532	1.52055	0	0.493558	1.76317	0.0487518	1.68969	high
TCGA-AA-3489	0.586301	1	2.86275	2.31442	0.153583	1.42865	high
TCGA-CM-6171	1.16986	0	5.99836	5.90624	0.695685	0.938596	low
TCGA-AA-A00R	0.0821918	0	0	0.119996	0.0407295	1.86251	high
TCGA-DM-A28C	6.78082	1	3.63002	4.3503	0.318753	1.21964	high
TCGA-AA-A01T	2.75342	0	2.98058	6.59411	0.629181	1.08175	low
TCGA-AA-A02E	0.246575	1	5.22907	2.72842	0.0425949	1.26576	high
TCGA-CM-5860	2.66849	0	2.5692	4.06078	4.01122	0.649918	low
TCGA-A6-6141	0.69863	0	8.88682	3.40148	0.0555898	1.01235	low
TCGA-AA-A00D	1.58356	0	0.0419468	3.69479	0	1.6085	high
TCGA-G4-6628	6.6411	0	4.40526	2.70483	3.00761	0.755675	low
TCGA-AA-3688	1.58356	0	6.09242	4.75969	1.82028	0.792963	low
TCGA-AA-3492	0.00273973	1	4.34668	3.14368	0.707098	1.14896	high
TCGA-AA-3819	2.08493	0	7.26932	6.42475	5.03601	0.378251	low
TCGA-A6-2678	3.52329	0	5.06384	4.92206	1.94546	0.811833	low
TCGA-DM-A1DA	0.624658	1	0.0805743	2.04221	0.109489	1.68693	high
TCGA-AA-3864	4.41644	0	7.37186	2.25283	1.37379	0.897426	low
TCGA-F4-6855	3.95068	0	6.9891	0.68448	0.0705393	1.25212	high
TCGA-DM-A0X9	9.97534	0	4.54247	6.06701	0.37294	1.06962	low
TCGA-A6-5659	2.53699	0	0.261696	0.963062	0.459036	1.63767	high
TCGA-AZ-6598	4.11781	1	2.67361	0.898352	0.335086	1.48088	high
TCGA-AA-3519	0.756164	0	2.56151	5.97149	3.12137	0.709139	low
TCGA-A6-A567	5.15342	1	5.95094	2.61502	0.353262	1.15472	high
TCGA-AA-3970	3.00274	0	7.86062	5.9275	3.26148	0.52367	low
TCGA-5M-AAT6	0.794521	1	0.136862	0.663687	0.143338	1.77218	high
TCGA-CM-6163	1.16986	0	5.68083	5.86799	4.84488	0.436535	low
TCGA-AD-6889	6.93699	1	0.446739	4.12036	1.25413	1.22017	high
TCGA-CM-4751	2.25205	0	6.74716	4.88174	2.93447	0.617498	low
TCGA-AA-3982	2.25205	0	3.78371	6.78245	4.05885	0.538176	low
TCGA-AA-A00A	3.16986	0	4.16677	1.71834	0.313907	1.32743	high
TCGA-D5-6924	1.19178	0	2.91391	3.67528	0.0695887	1.36615	high
TCGA-AA-3502	2.91781	0	8.04992	0.497712	0.183975	1.16834	high
TCGA-D5-6932	0.947945	0	2.61683	4.33003	0.0420008	1.35658	high
TCGA-CK-5912	4.09041	1	0	2.07658	0	1.72697	high
TCGA-AA-3538	2.16712	0	5.75032	6.51713	5.84944	0.34996	low
TCGA-AA-3930	0.167123	1	6.51654	5.9813	3.58219	0.527764	low
TCGA-AA-A00W	1.24932	0	2.4395	1.20347	1.11197	1.27788	high
TCGA-AA-3655	5.08493	0	6.30894	1.65169	1.68183	0.918553	low
TCGA-AA-3989	0.663014	1	3.16692	4.13303	0.427596	1.23564	high
TCGA-5M-AAT4	0.134247	1	1.04285	1.82037	1.08027	1.34765	high
TCGA-AA-A02R	1.83562	1	1.21167	0.391911	0.0724813	1.71713	high
TCGA-A6-6649	2.0137	0	8.08622	6.5892	6.11477	0.293483	low
TCGA-AY-4070	1.3589	1	4.16417	6.70612	3.36674	0.603158	low
TCGA-G4-6299	6.2137	0	0.0872004	0.196978	0.0173155	1.85612	high
TCGA-AA-A02O	0.0767123	0	7.10799	5.56026	0.0938705	1.00673	low
TCGA-AA-3972	4.24932	0	4.19474	4.2655	3.79325	0.616373	low
TCGA-NH-A50T	1.51507	0	0.834752	1.85501	0.0610269	1.64935	high
TCGA-DM-A0XD	2.03562	1	0.00928238	1.82317	0.070438	1.72177	high
TCGA-AU-6004	2.25753	0	0.0566565	1.43985	3.1285	0.979676	low
TCGA-AA-3841	3.07945	0	2.64247	5.98417	2.81862	0.747286	low
TCGA-DM-A28E	9.99452	0	0.0833722	1.21366	0.0808554	1.75668	high
TCGA-AA-A00E	2.50137	0	4.60382	6.48069	5.4679	0.400103	low
TCGA-AA-3514	0.0849315	0	4.62625	5.56356	0	1.16739	high
TCGA-AA-A01F	2.66849	0	0.340891	2.00626	0.685956	1.49459	high
TCGA-A6-5665	1.83836	0	2.7298	3.45449	3.11031	0.783989	low
TCGA-G4-6315	5.1589	0	5.43799	6.8737	3.68345	0.527554	low
TCGA-F4-6459	0.717808	1	0.899331	3.05107	0.204674	1.52037	high
TCGA-D5-6926	0.753425	0	0.499182	2.15163	0.920814	1.40913	high
TCGA-CK-6747	2.24658	0	7.94121	3.37878	0.0286972	1.07041	low
TCGA-DM-A1D8	1.04932	1	0.0894822	0.487936	0.12244	1.79702	high
TCGA-AA-3858	2.58904	0	5.5365	4.91369	2.75562	0.679769	low
TCGA-AA-3522	3.08767	0	10.0457	4.64274	4.45858	0.393274	low
TCGA-G4-6314	2.99452	0	0.930446	3.04351	0.0695279	1.55764	high
TCGA-AA-3544	1.16712	0	2.32954	6.13009	3.63781	0.646734	low
TCGA-NH-A6GA	0.827397	1	0.253544	2.32222	0.0440835	1.67239	high
TCGA-D5-6537	0.4	1	2.16425	3.02694	1.10872	1.20045	high
TCGA-AA-3862	2.50411	0	8.35008	5.90657	3.08807	0.527833	low
TCGA-A6-2685	3.10411	0	8.45281	6.06175	2.29647	0.60566	low
TCGA-AA-3712	0	0	6.94711	5.12489	1.33152	0.818633	low
TCGA-AA-3562	1.66575	0	7.46284	6.77548	4.27368	0.426014	low
TCGA-AA-3846	1.41918	0	6.79384	4.42158	4.56373	0.461745	low
TCGA-AU-3779	1.20822	0	0.211933	0.608814	0.0565813	1.79857	high
TCGA-A6-2684	3.08767	0	0.766561	2.77312	0.250527	1.53587	high
TCGA-AA-3561	1.16164	0	3.01517	4.99355	0.524902	1.17888	high
TCGA-CM-5341	2.42192	0	0.210762	1.07588	0.165987	1.72721	high
TCGA-A6-2683	1.38082	1	2.48026	1.94537	0.418134	1.40855	high
TCGA-AA-A004	1.16164	0	2.11703	6.72227	2.42453	0.802005	low
TCGA-AA-3529	0	1	6.21537	7.32126	4.67492	0.412004	low
TCGA-AA-3861	2.50411	0	9.71732	2.5927	2.5853	0.621969	low
TCGA-AA-3844	1.24384	0	3.8542	3.38718	1.99034	0.915731	low
TCGA-AA-3952	0.167123	1	3.21947	4.04812	1.58279	0.994221	low
TCGA-D5-5537	3.78356	1	0.0601169	4.47984	0.0196922	1.5484	high
TCGA-AA-3511	0.580822	0	2.9904	5.66302	3.82629	0.6149	low
TCGA-D5-6922	0.843836	0	0.921923	2.29219	0.280342	1.54614	high
TCGA-CM-6674	1.07945	0	6.67513	0.397295	0.0939467	1.28292	high
TCGA-AA-3939	1.08219	0	5.91276	4.57948	1.8708	0.798989	low
TCGA-AA-A00K	1.50411	0	7.87679	3.75704	1.16552	0.852629	low
TCGA-DM-A28A	2.20548	1	0.214908	3.18834	0.13027	1.58907	high
TCGA-CK-5914	1.83288	0	4.04794	4.72743	0.0309573	1.23975	high
TCGA-G4-6320	2.20274	0	7.15153	2.82564	0.349519	1.07518	low
TCGA-A6-A5ZU	0.80274	0	0.153916	1.99056	0.347922	1.60996	high
TCGA-AA-3495	3.08767	0	6.51755	5.3073	5.55717	0.37397	low
TCGA-QL-A97D	1.82466	0	3.0349	1.87189	0.145939	1.44477	high
TCGA-CM-5868	1.41918	0	3.94809	3.36129	0.0266125	1.32195	high
TCGA-AA-3534	2.41644	0	5.2659	6.90124	1.9799	0.733588	low
TCGA-AA-3693	0	0	1.05906	2.53977	0.198101	1.54273	high
TCGA-AA-A02J	0.419178	1	3.25118	5.75357	3.38924	0.656197	low
TCGA-D5-5541	4.66027	0	0.204647	1.45238	0.0371151	1.74221	high
TCGA-AA-3860	2.58904	0	5.18371	4.73206	2.13097	0.785274	low
TCGA-A6-5657	2.63562	0	0.136452	0.27456	0.00553621	1.84933	high
TCGA-AA-3812	2.92055	0	6.96551	8.3872	3.71464	0.453797	low
TCGA-DM-A1D4	7.72877	1	6.83434	3.64503	0.015988	1.12446	high
TCGA-D5-6541	1.29863	0	3.50236	2.11404	0.305108	1.35392	high
TCGA-QG-A5YV	3.56438	0	6.63322	3.84846	0.186035	1.091	high
TCGA-AD-6901	1.86849	1	0.0195557	1.86536	0	1.74077	high
TCGA-AA-3526	1.58904	0	7.11398	5.38685	2.05664	0.699756	low
TCGA-DM-A1HA	7.12329	0	0	0.0943565	0	1.87895	high
TCGA-AA-A02W	3.41644	0	0.634795	2.59268	0.0617337	1.61506	high
TCGA-AA-A00F	2.83562	0	4.17507	8.36005	6.37328	0.318383	low
TCGA-AA-A02Y	3.33151	0	6.73838	6.21824	3.401	0.534394	low
TCGA-AA-3525	0.00273973	0	8.13771	5.90341	4.63461	0.398584	low
TCGA-CM-4752	1.08493	0	7.12534	6.39187	5.01275	0.383339	low
TCGA-CM-6680	1.00274	0	9.70921	3.19308	0.782513	0.852642	low
TCGA-AD-A5EK	1.36986	0	0.510126	1.43825	0.193589	1.66552	high
TCGA-A6-2682	1.16164	1	5.16744	4.19515	1.88745	0.841965	low
TCGA-CM-6164	2.41918	0	0.151249	1.9759	0.504961	1.56409	high
TCGA-DM-A28H	9.75616	0	0.635579	4.25027	0.527794	1.37816	high
TCGA-D5-6898	0.627397	0	0.310635	1.33651	0.0929015	1.72284	high
TCGA-A6-3808	2.77808	0	8.67128	2.33353	0.482673	0.988439	low
TCGA-AA-3662	0.50411	0	5.26657	5.51008	4.03034	0.528347	low
TCGA-CM-5864	1.25205	0	2.66821	4.02837	0.370473	1.28795	high
TCGA-NH-A6GB	1.30411	0	2.61104	2.70809	2.47264	0.918612	low
TCGA-NH-A8F8	1.4	1	0	2.67282	0.0217238	1.67681	high
TCGA-CM-6677	0.923288	0	3.50556	1.26684	0.45004	1.36548	high
TCGA-DM-A1D9	11.6986	0	5.33251	1.50652	0.241672	1.27714	high
TCGA-AA-3980	0.663014	0	3.46898	3.55552	4.1287	0.619459	low
TCGA-CA-5797	1.04932	0	0.244479	3.92782	0.137493	1.53536	high
TCGA-AA-3494	0.0849315	0	4.37752	3.85977	1.34604	0.986159	low
TCGA-D5-6531	1.47945	0	0.269431	3.01839	0.0304307	1.62641	high
TCGA-AZ-4615	2.74521	0	0.203975	0.425317	0.125064	1.79012	high
TCGA-A6-5656	2.74247	0	0.408832	1.30236	0.438635	1.60794	high
TCGA-CM-4743	1.92055	0	1.58895	3.52989	2.47004	0.936473	low
TCGA-AA-A01K	2.58356	0	1.14844	0.734995	0.0770186	1.69643	high
TCGA-AG-3582	3.00274	1	3.98401	3.49328	1.81712	0.935524	low
TCGA-AG-3742	0.0821918	0	0.00954053	2.04115	0.0184318	1.7227	high
TCGA-CM-5344	1.83562	0	1.86304	6.07352	1.94955	0.913974	low
TCGA-G4-6309	7.12329	0	5.44893	3.5596	2.07704	0.822351	low
TCGA-CM-6165	1.33699	0	2.73375	3.6366	0.063861	1.38292	high
TCGA-AY-5543	2.75068	0	2.52834	2.17752	0.97779	1.25161	high
TCGA-CM-6167	1.24932	0	5.18385	2.38026	1.0586	1.06282	low
TCGA-AA-3664	4.50137	0	4.19629	2.58489	1.84441	0.956657	low
TCGA-AZ-4313	6.32877	0	4.32096	1.11775	0.0680334	1.41502	high
TCGA-AA-3530	1.58904	0	8.00255	3.86293	0.306642	0.991739	low
TCGA-D5-6535	1.26027	0	2.29892	1.95492	2.98772	0.874818	low
TCGA-CM-6678	0.917808	0	3.52737	3.83836	0.575221	1.19397	high
TCGA-CM-4746	3.08493	0	12.035	2.15468	0.0992849	0.897237	low
TCGA-A6-6652	2.05753	0	0.0373165	2.42858	0	1.69796	high
TCGA-AA-A01Q	0.0849315	0	6.54991	0.515894	0.581809	1.17177	high
TCGA-A6-5661	2.79452	0	6.0718	4.47943	4.35143	0.498009	low
TCGA-5M-AATE	3.28767	0	4.46103	1.06079	0.0402715	1.41545	high
TCGA-DM-A1D0	10.8877	0	0.00664015	1.69937	0.187223	1.69333	high
TCGA-AA-3681	0.49863	0	7.45803	4.90469	3.98305	0.487473	low
TCGA-D5-5538	4.55068	1	0.134857	2.69671	0.0971043	1.63975	high
TCGA-AA-3870	2.49863	0	5.58338	5.20167	2.28418	0.73223	low
TCGA-CM-6679	0.838356	0	0.226176	3.2342	0.0344771	1.61398	high
TCGA-T9-A92H	0.991781	0	3.81489	4.62839	3.24543	0.686682	low
TCGA-AA-3818	0.0821918	1	2.88221	5.36392	0.452582	1.18466	high
TCGA-CA-5254	1.05753	0	0	0.0450553	0.0150308	1.87756	high
TCGA-AA-3672	0	0	6.43792	4.7576	2.1783	0.727829	low
TCGA-CA-6719	1.19178	0	0.287117	1.93977	0.130705	1.66929	high
TCGA-A6-6654	1.98904	0	4.13817	3.37304	0.491926	1.19807	high
TCGA-CM-6161	1.25205	0	3.5041	5.29218	1.25412	0.988462	low
TCGA-AA-3814	0	0	7.14147	6.71313	4.78644	0.394317	low
TCGA-AG-4015	0	0	2.3176	4.38339	1.38916	1.06602	low
TCGA-AA-3697	7.08767	0	4.59273	5.91616	4.53734	0.488882	low
TCGA-AA-3532	2.41644	0	5.73342	5.52896	3.19584	0.603084	low
TCGA-AZ-6606	0.978082	1	2.61823	1.78902	2.23105	0.999478	low
TCGA-CK-4947	1.46301	0	3.52375	6.15916	1.40655	0.924663	low
TCGA-CA-6716	1.01644	0	2.09865	1.71262	0.0248188	1.56335	high
TCGA-AA-3848	0.838356	1	2.93835	6.33383	1.2624	0.972632	low
TCGA-F4-6807	3.5863	0	3.23231	2.5184	0.452209	1.31286	high
TCGA-AA-3875	1.50411	0	7.52381	7.00547	4.86305	0.376208	low
TCGA-G4-6297	6.86575	0	5.83361	3.93044	4.25508	0.525685	low
TCGA-A6-5660	2.43288	0	0.846753	3.02096	0.0164417	1.58179	high
TCGA-AZ-6607	0.265753	1	3.33759	2.96846	0.948542	1.16621	high
TCGA-AZ-4308	9.10685	0	5.52181	5.22206	0.888631	0.955373	low
TCGA-AA-3524	3.00274	0	4.15095	5.67087	2.97216	0.679575	low
TCGA-AA-3975	2.83836	0	3.48664	6.77393	2.99585	0.668463	low
TCGA-AA-3666	0.167123	1	2.7601	2.19637	1.66636	1.08476	high
TCGA-AA-3872	0	0	0.293267	3.32503	0.187756	1.55637	high
TCGA-AA-3979	2	0	3.93368	4.13623	1.48431	0.971913	low
TCGA-CM-6168	1.08219	0	7.69989	4.48643	2.63888	0.631596	low
TCGA-G4-6588	2.18082	0	3.46956	1.31772	0.999783	1.23045	high
TCGA-CM-5348	1.91507	0	0.458139	1.1521	0.832885	1.49822	high
TCGA-AA-3553	2	0	2.9126	3.88823	2.1969	0.905858	low
TCGA-AA-3833	1.32877	0	8.28933	7.02676	4.74781	0.368987	low
TCGA-G4-6295	0.69589	0	2.54515	2.79115	1.19503	1.16929	high
TCGA-AA-3867	2.00274	0	7.17026	6.37716	3.52453	0.506908	low
TCGA-CK-5915	0	0	5.24097	7.34282	0.0192271	1.04405	low
TCGA-AA-3520	2.00274	0	6.42022	6.58669	5.49032	0.360497	low
TCGA-G4-6303	5.48767	1	0.530217	1.59678	0.220105	1.64432	high
TCGA-DM-A1DB	3.69315	1	0.0164534	2.51423	0.0106498	1.69023	high
TCGA-CM-6170	1.25205	0	3.15666	1.48429	0.128855	1.46414	high
TCGA-A6-2680	2.92603	0	7.04188	6.20168	4.03068	0.467279	low
TCGA-QG-A5YW	2.45479	0	8.31389	2.83711	4.38735	0.471463	low
TCGA-QG-A5YX	2.74795	0	4.29296	5.76261	4.13227	0.53966	low
TCGA-AA-A017	1.25205	0	2.32985	3.17262	0.147995	1.41805	high
TCGA-AA-3509	5.24658	0	3.66442	4.95861	4.23395	0.566221	low
TCGA-D5-6920	1.03288	0	7.16108	8.33015	7.86409	0.205595	low
TCGA-AA-3496	0.0849315	0	2.79894	3.86967	1.87738	0.968753	low
TCGA-AA-A02K	1.16712	1	0.0875	2.89525	0.622715	1.47593	high
TCGA-AA-3685	3.08767	0	5.29735	5.61227	3.64671	0.564681	low
TCGA-AA-3851	2.75616	0	7.96271	5.82609	2.98986	0.550663	low
TCGA-F4-6805	2.86849	0	6.50109	5.22954	3.6529	0.538125	low
TCGA-F4-6460	2.66301	1	8.21022	4.32191	0.279917	0.966866	low
TCGA-AZ-5407	7.35068	0	9.14915	1.20768	0.789631	0.954246	low
TCGA-D5-6929	1.11781	0	0.890939	5.76929	0.0219498	1.40249	high
TCGA-AA-3984	0	0	1.71309	3.4874	2.90502	0.858536	low
TCGA-A6-5664	1.8411	0	7.53045	6.6259	0.105033	0.938983	low
TCGA-AM-5821	0.0767123	0	1.13164	0.183101	0.92106	1.48207	high
TCGA-AA-3956	2.83562	0	8.24435	7.29015	5.787	0.300546	low
TCGA-G4-6298	0	1	0.614376	2.21528	0.0226564	1.65514	high
TCGA-DM-A28F	2.99726	1	4.34255	3.88057	0.199391	1.22585	high
TCGA-A6-6142	2.09041	0	0.045187	3.58725	0.0438054	1.60229	high
TCGA-G4-6304	4.46849	0	0.572337	0.965509	0.446717	1.61472	high
TCGA-G4-6310	5.30137	0	0.439272	2.67974	0.0713734	1.62275	high
TCGA-AA-3866	1.41918	0	2.92367	1.18211	0.135643	1.49945	high
TCGA-F4-6806	3.45205	0	7.18875	1.40157	0.706997	1.06566	low
TCGA-AY-A8YK	1.56986	0	4.52874	6.07299	5.35398	0.417606	low
TCGA-AZ-6601	8.33425	1	0.536294	1.12076	0.0231247	1.74103	high
TCGA-G4-6307	4.5863	0	0.554295	4.21277	0.708966	1.33963	high
TCGA-CM-4747	2.08493	0	2.45339	2.94089	0.223756	1.40261	high
TCGA-NH-A50V	1.61096	0	1.97255	0.0986801	0.323367	1.59319	high
TCGA-A6-5667	2.43014	0	1.09359	2.3282	0.363065	1.50618	high
TCGA-NH-A5IV	0	0	5.97935	0.655844	0.333438	1.25794	high
TCGA-AA-3667	1.16712	0	2.46648	3.11175	0.993821	1.2031	high
TCGA-QG-A5Z2	2.60822	0	7.05281	2.76495	1.31086	0.903613	low
TCGA-AA-A01X	2.16712	0	4.823	3.9117	0.709187	1.08409	low
TCGA-AY-6197	1.7863	0	4.28999	1.67982	3.6043	0.709503	low
TCGA-AA-3517	3.24932	0	5.94765	3.49607	4.0029	0.558263	low
TCGA-AA-3968	1.83288	0	4.45216	5.49158	4.96798	0.462305	low
TCGA-AA-3713	1.5863	0	8.11464	6.31359	5.5677	0.328785	low
TCGA-AA-3527	0	0	2.92532	5.0359	0.0296326	1.29829	high
TCGA-AA-3673	4.16986	0	7.49309	4.09179	3.23213	0.580473	low
TCGA-AA-3856	0.0821918	0	5.27095	5.59675	2.87288	0.654909	low
TCGA-CM-6676	0.923288	0	1.70229	1.95139	0.496316	1.44547	high
TCGA-A6-2679	3.74247	0	6.40671	5.75264	1.98089	0.725355	low
TCGA-DM-A28M	7.93151	0	4.6015	1.65226	2.44445	0.869981	low
TCGA-AA-A010	2.91507	0	3.71149	3.52962	1.3924	1.02672	low
TCGA-AD-6548	1.78082	0	6.65777	5.91299	4.1994	0.467562	low
TCGA-AA-3554	1.49589	0	6.14047	3.7386	2.12785	0.779456	low
TCGA-CK-5913	4.27671	0	0.0825485	1.09807	2.18013	1.18745	high
TCGA-AA-A01S	0.0849315	0	5.40215	4.20231	0.275763	1.12728	high
TCGA-AA-3660	6.50685	0	4.93607	6.60331	3.77491	0.538542	low
TCGA-CM-6166	1.83288	0	0.801414	2.4609	0.0228925	1.62183	high
TCGA-AA-A01P	3.1726	1	0.784468	0.664425	0.210269	1.69129	high
TCGA-DM-A28G	5.06575	1	7.95018	3.95131	1.56745	0.780761	low
TCGA-CA-5256	1.03836	0	4.09239	4.32307	0.665158	1.11624	high
TCGA-CM-6675	1.08767	0	0.423134	1.22977	1.23235	1.38728	high
TCGA-AA-A029	4.33151	0	1.64268	4.23442	1.48517	1.09157	high
TCGA-AA-3678	3.91781	0	3.5578	5.28544	4.15644	0.569823	low
TCGA-A6-6140	2.01096	0	5.27504	5.27097	5.70277	0.388984	low
TCGA-AG-4008	1.41918	0	6.31217	5.88571	4.47341	0.45264	low
TCGA-AA-3986	1.58904	0	7.07199	7.48277	3.97255	0.446667	low
TCGA-G4-6293	11.0986	0	3.73347	4.77336	2.4174	0.801438	low
TCGA-D5-6538	1.4274	0	0.237564	5.10268	0.192158	1.44601	high
TCGA-AA-3941	2	0	4.78765	4.79243	4.17517	0.543544	low
TCGA-G4-6317	3	0	1.69341	3.02745	0.338245	1.4233	high
TCGA-CM-5862	0.419178	1	0.651906	4.74609	0.101101	1.46141	high
TCGA-CK-5916	1.76164	1	0.142946	0.0616675	1.0525	1.53075	high
TCGA-AA-A00O	2.25205	0	0.157075	0.868076	0.168433	1.74667	high
TCGA-AZ-4323	0.117808	1	1.73703	3.33766	0.711455	1.30601	high
TCGA-A6-6648	2.09863	0	8.23799	6.54319	6.90463	0.251284	low
TCGA-AA-A01Z	3.08493	0	2.53093	3.29627	2.51242	0.892951	low
TCGA-CM-5861	1.25205	0	0.473132	0.250784	0.0734531	1.79554	high
TCGA-A6-6138	1.87671	0	0.350346	0.102105	0.101161	1.80914	high
TCGA-AM-5820	0.0383562	0	0.0170338	2.06078	2.84858	1.00804	low
TCGA-AA-3845	0	1	8.18169	5.60182	5.58224	0.336776	low
TCGA-3L-AA1B	1.30137	0	6.04408	4.12831	0.0251131	1.14632	high
TCGA-AZ-6603	2.46301	1	5.77104	2.58774	0.144205	1.21406	high
TCGA-AZ-5403	5.23288	1	3.12554	5.91391	3.96058	0.588932	low
TCGA-G4-6323	1.14795	0	8.71175	0.991309	0.138761	1.11441	high
TCGA-AA-3831	1.49863	0	6.18907	5.12972	1.30504	0.856013	low
TCGA-AY-A54L	1.43836	0	7.18716	4.23918	3.96785	0.510131	low
TCGA-AD-6963	2.28493	0	2.39572	1.84054	0.53092	1.39119	high
TCGA-CA-6718	0.838356	1	0.315346	0.0424718	0.0281832	1.84231	high
TCGA-G4-6627	5.9589	0	9.21224	6.42689	4.14687	0.40395	low
TCGA-G4-6625	7.64932	0	5.77911	5.71519	3.55913	0.557297	low
TCGA-AA-3710	2.24932	0	5.92147	5.10647	3.6967	0.553094	low
TCGA-G4-6306	3.72329	0	3.90429	7.05962	4.63714	0.47381	low
TCGA-F4-6854	0.0438356	0	3.45218	3.89917	0.969502	1.10979	high
TCGA-AG-4007	0.0849315	0	7.89509	4.04566	1.59961	0.775165	low
TCGA-AG-3882	1.66575	0	2.09471	4.58433	0.209467	1.33637	high
TCGA-AD-6890	2.04384	0	4.46787	4.72706	0.333279	1.14537	high
TCGA-A6-3807	2.88767	0	2.06585	3.62216	2.80928	0.853234	low
TCGA-A6-6782	1.69041	0	2.60651	2.95578	0.194244	1.39826	high
TCGA-AA-A01C	1.25205	0	3.73923	4.14743	1.20632	1.03435	low
TCGA-AA-3855	2.67123	0	5.82186	6.97818	4.63132	0.430332	low
TCGA-A6-6653	2.03288	0	2.70803	2.65246	1.75142	1.04983	low
TCGA-A6-2671	3.64658	1	0.574284	2.81149	0.016575	1.61894	high
TCGA-AA-3663	0.580822	0	5.9235	2.74258	0.237098	1.17565	high
TCGA-A6-2672	3.88767	0	0.202164	1.39407	0.754173	1.52547	high
TCGA-G4-6294	2.35068	1	0.619158	3.9093	0.209675	1.48619	high
TCGA-A6-2676	3.57534	1	0.0830662	0.334477	0.0205652	1.84456	high
TCGA-AA-3549	1.75068	0	4.33711	4.67599	2.77361	0.728891	low
TCGA-CM-5349	2.50685	0	2.43785	4.44226	1.23065	1.08877	high
TCGA-AA-A01V	0.0849315	0	5.98794	4.67548	0.327795	1.06083	low
TCGA-AA-3842	3.08493	0	2.03251	3.48627	0.196103	1.40844	high
TCGA-AA-3542	1.08219	0	0.599018	7.07437	0.636099	1.19966	high
TCGA-AA-3560	1.66575	0	6.00739	4.61256	2.33958	0.72662	low
TCGA-AA-A01I	2.58356	0	3.90342	2.89008	0.788939	1.17057	high
TCGA-AY-A71X	1.61096	0	9.13561	1.32958	0.333421	1.03549	low
TCGA-F4-6809	1.10411	1	1.18582	2.88952	0.556651	1.41096	high
TCGA-G4-6321	1.8411	0	5.05028	9.13353	9.2691	0.17025	low
TCGA-CM-6172	0.917808	0	8.05962	3.60598	4.39783	0.461515	low
TCGA-AD-A5EJ	0	0	3.76055	5.14339	0.525229	1.1263	high
TCGA-AA-A00L	3.16986	0	2.55161	4.73467	2.6981	0.810103	low
TCGA-D5-6927	0.786301	0	2.61746	2.85906	0.0731361	1.43569	high
TCGA-D5-6536	1.48767	0	0.221603	4.40902	0.0313068	1.53657	high
TCGA-D5-6539	1.0411	0	7.69206	8.09685	8.22121	0.188756	low
TCGA-A6-2686	3.08493	1	0.208875	1.06372	0.0331208	1.77221	high
TCGA-A6-3810	3.04384	0	0.197377	1.74906	0.289149	1.64099	high
TCGA-F4-6461	0.926027	1	4.31333	5.91556	3.30975	0.625621	low
TCGA-AD-6895	2.09041	0	0.0769674	1.94664	1.2633	1.36233	high
TCGA-AA-3510	5.33151	0	8.19012	6.01746	3.27157	0.511734	low
TCGA-CA-6715	1.04932	0	0.255479	3.563	0.0289847	1.59076	high
TCGA-AA-3850	0	1	7.46159	6.32658	4.97987	0.380023	low
TCGA-AZ-4616	0.427397	1	3.89943	2.41875	0.349347	1.29797	high
TCGA-AA-3506	4.83562	0	8.18166	6.90451	2.95966	0.52292	low
TCGA-AD-6964	0.906849	1	4.48398	0.140369	0.116818	1.44911	high
TCGA-G4-6586	2.98356	0	0	2.45996	2.76768	1.00723	low
TCGA-AZ-6600	1.00822	1	7.4175	3.59897	1.11205	0.88829	low
TCGA-AA-3675	3.92055	0	2.91501	3.58341	1.93785	0.963589	low
TCGA-D5-6529	1.68219	0	5.18899	4.09571	0.0626461	1.19221	high
TCGA-4N-A93T	0.4	0	1.71976	1.99224	0.273565	1.5036	high
TCGA-AA-3696	0.419178	1	5.18086	5.79588	2.52382	0.696941	low
TCGA-AA-3679	1.25205	0	3.35178	6.38488	5.39754	0.434812	low
TCGA-AA-A03J	3.4137	0	4.2004	7.34815	4.52629	0.470549	low
TCGA-F4-6703	3.98904	0	0.0212223	0.810551	2.7256	1.08787	high
TCGA-CK-4948	12.3342	0	2.00752	2.45204	0.935932	1.28151	high
TCGA-RU-A8FL	3.22466	0	0.0200306	0.496041	0.0853722	1.81564	high
TCGA-AY-A69D	1.48767	0	5.99262	4.97119	3.48965	0.576317	low
TCGA-F4-6808	2.80548	0	3.86851	5.32191	1.41371	0.939716	low
TCGA-AD-6888	1.29315	1	1.88096	6.87451	5.70962	0.433742	low
TCGA-A6-A56B	4.68767	1	0.115694	0.91243	0.112239	1.76582	high
TCGA-A6-4105	1.21096	1	5.47379	4.7123	4.11413	0.532178	low
TCGA-AA-3548	2.83288	0	4.42541	4.67898	1.24195	0.968846	low
TCGA-AY-6386	1.48493	0	7.96089	2.83929	0.32662	1.03425	low
TCGA-AY-4071	0.0794521	1	1.88507	5.78034	2.1366	0.892282	low
TCGA-F4-6569	2.97808	0	0.258546	2.51209	0.0151629	1.66759	high
TCGA-A6-6651	1.8137	0	0.320202	1.67268	0	1.72757	high
TCGA-AA-3977	2.08493	0	7.23021	2.37914	0.944782	0.975206	low
TCGA-AA-A00Z	1.83288	0	4.1214	5.88909	4.40672	0.51426	low
TCGA-D5-6533	2.12329	0	0.112607	0.874929	0.0556541	1.78794	high
TCGA-CK-6746	0	0	0.575771	0	0.00887705	1.82719	high
TCGA-A6-4107	2.70411	0	6.40246	4.63721	0.563194	0.994429	low
TCGA-DM-A0XF	3.18356	1	0.241472	1.74316	0.0428424	1.7156	high
TCGA-AA-3971	1.33973	0	7.12711	7.73029	5.2243	0.347898	low
TCGA-F4-6570	0.515068	1	0	1.39722	0.0675693	1.75507	high
TCGA-AA-3955	1.74795	0	2.68083	5.11048	4.08968	0.608799	low

## Sheet: Training Set
id	futime	fustat	CLCA1	GUCA2A	CLCA4	riskScore	risk
TCGA-AA-A00Q	3.50137	0	0.191922	0.664156	0.0584693	1.79559	high
TCGA-A6-2675	3.61918	0	8.23763	6.96094	4.46833	0.391145	low
TCGA-AA-A00U	1.41918	0	7.00818	4.8864	0.210689	1.01873	low
TCGA-AD-6965	2.20548	0	0.284778	4.39228	0.0578669	1.52489	high
TCGA-AA-A022	0	0	1.06526	1.52667	0.405608	1.54827	high
TCGA-AA-3680	0.917808	1	8.63429	2.94501	0.86844	0.897107	low
TCGA-A6-6650	1.71781	0	3.43914	3.83264	1.74879	0.961238	low
TCGA-G4-6311	3.28493	0	5.96309	6.78396	4.28167	0.460103	low
TCGA-A6-2677	2.0274	1	0.498976	1.1078	0.630547	1.55618	high
TCGA-AA-3815	2.75342	0	5.36568	5.1681	0.66237	1.00762	low
TCGA-CA-5255	1.03014	0	0.970649	3.92373	1.23215	1.20198	high
TCGA-G4-6626	0.00273973	1	1.15201	1.00265	1.10264	1.38153	high
TCGA-AA-3531	2.83562	0	5.74886	5.50989	0.974152	0.9176	low
TCGA-A6-5666	2.72603	0	0.167558	1.73935	0.0201133	1.72997	high
TCGA-D5-6530	1.70137	0	9.49294	2.22966	1.37703	0.803031	low
TCGA-A6-6137	2.25753	0	6.71204	3.70472	2.20426	0.746618	low
TCGA-AZ-6599	0.564384	1	13.2853	1.5681	0.356315	0.820567	low
TCGA-AA-3489	0.586301	1	2.86275	2.31442	0.153583	1.42865	high
TCGA-DM-A28C	6.78082	1	3.63002	4.3503	0.318753	1.21964	high
TCGA-AA-A01T	2.75342	0	2.98058	6.59411	0.629181	1.08175	low
TCGA-AA-3688	1.58356	0	6.09242	4.75969	1.82028	0.792963	low
TCGA-AA-3819	2.08493	0	7.26932	6.42475	5.03601	0.378251	low
TCGA-A6-2678	3.52329	0	5.06384	4.92206	1.94546	0.811833	low
TCGA-AA-3864	4.41644	0	7.37186	2.25283	1.37379	0.897426	low
TCGA-F4-6855	3.95068	0	6.9891	0.68448	0.0705393	1.25212	high
TCGA-DM-A0X9	9.97534	0	4.54247	6.06701	0.37294	1.06962	low
TCGA-AZ-6598	4.11781	1	2.67361	0.898352	0.335086	1.48088	high
TCGA-A6-A567	5.15342	1	5.95094	2.61502	0.353262	1.15472	high
TCGA-5M-AAT6	0.794521	1	0.136862	0.663687	0.143338	1.77218	high
TCGA-AA-3982	2.25205	0	3.78371	6.78245	4.05885	0.538176	low
TCGA-AA-A00A	3.16986	0	4.16677	1.71834	0.313907	1.32743	high
TCGA-CK-5912	4.09041	1	0	2.07658	0	1.72697	high
TCGA-AA-3538	2.16712	0	5.75032	6.51713	5.84944	0.34996	low
TCGA-AA-3930	0.167123	1	6.51654	5.9813	3.58219	0.527764	low
TCGA-AA-3655	5.08493	0	6.30894	1.65169	1.68183	0.918553	low
TCGA-5M-AAT4	0.134247	1	1.04285	1.82037	1.08027	1.34765	high
TCGA-AA-A02R	1.83562	1	1.21167	0.391911	0.0724813	1.71713	high
TCGA-AY-4070	1.3589	1	4.16417	6.70612	3.36674	0.603158	low
TCGA-G4-6299	6.2137	0	0.0872004	0.196978	0.0173155	1.85612	high
TCGA-AU-6004	2.25753	0	0.0566565	1.43985	3.1285	0.979676	low
TCGA-AA-3841	3.07945	0	2.64247	5.98417	2.81862	0.747286	low
TCGA-AA-A01F	2.66849	0	0.340891	2.00626	0.685956	1.49459	high
TCGA-A6-5665	1.83836	0	2.7298	3.45449	3.11031	0.783989	low
TCGA-F4-6459	0.717808	1	0.899331	3.05107	0.204674	1.52037	high
TCGA-D5-6926	0.753425	0	0.499182	2.15163	0.920814	1.40913	high
TCGA-CK-6747	2.24658	0	7.94121	3.37878	0.0286972	1.07041	low
TCGA-DM-A1D8	1.04932	1	0.0894822	0.487936	0.12244	1.79702	high
TCGA-G4-6314	2.99452	0	0.930446	3.04351	0.0695279	1.55764	high
TCGA-AA-3862	2.50411	0	8.35008	5.90657	3.08807	0.527833	low
TCGA-AA-3846	1.41918	0	6.79384	4.42158	4.56373	0.461745	low
TCGA-AU-3779	1.20822	0	0.211933	0.608814	0.0565813	1.79857	high
TCGA-CM-5341	2.42192	0	0.210762	1.07588	0.165987	1.72721	high
TCGA-A6-2683	1.38082	1	2.48026	1.94537	0.418134	1.40855	high
TCGA-AA-3861	2.50411	0	9.71732	2.5927	2.5853	0.621969	low
TCGA-AA-3844	1.24384	0	3.8542	3.38718	1.99034	0.915731	low
TCGA-D5-5537	3.78356	1	0.0601169	4.47984	0.0196922	1.5484	high
TCGA-D5-6922	0.843836	0	0.921923	2.29219	0.280342	1.54614	high
TCGA-CM-6674	1.07945	0	6.67513	0.397295	0.0939467	1.28292	high
TCGA-AA-3939	1.08219	0	5.91276	4.57948	1.8708	0.798989	low
TCGA-AA-A00K	1.50411	0	7.87679	3.75704	1.16552	0.852629	low
TCGA-G4-6320	2.20274	0	7.15153	2.82564	0.349519	1.07518	low
TCGA-A6-A5ZU	0.80274	0	0.153916	1.99056	0.347922	1.60996	high
TCGA-AA-3495	3.08767	0	6.51755	5.3073	5.55717	0.37397	low
TCGA-CM-5868	1.41918	0	3.94809	3.36129	0.0266125	1.32195	high
TCGA-AA-A02J	0.419178	1	3.25118	5.75357	3.38924	0.656197	low
TCGA-A6-5657	2.63562	0	0.136452	0.27456	0.00553621	1.84933	high
TCGA-D5-6541	1.29863	0	3.50236	2.11404	0.305108	1.35392	high
TCGA-AD-6901	1.86849	1	0.0195557	1.86536	0	1.74077	high
TCGA-AA-3526	1.58904	0	7.11398	5.38685	2.05664	0.699756	low
TCGA-DM-A1HA	7.12329	0	0	0.0943565	0	1.87895	high
TCGA-AA-A02W	3.41644	0	0.634795	2.59268	0.0617337	1.61506	high
TCGA-AA-A02Y	3.33151	0	6.73838	6.21824	3.401	0.534394	low
TCGA-CM-6680	1.00274	0	9.70921	3.19308	0.782513	0.852642	low
TCGA-AD-A5EK	1.36986	0	0.510126	1.43825	0.193589	1.66552	high
TCGA-DM-A28H	9.75616	0	0.635579	4.25027	0.527794	1.37816	high
TCGA-D5-6898	0.627397	0	0.310635	1.33651	0.0929015	1.72284	high
TCGA-A6-3808	2.77808	0	8.67128	2.33353	0.482673	0.988439	low
TCGA-AA-3662	0.50411	0	5.26657	5.51008	4.03034	0.528347	low
TCGA-NH-A6GB	1.30411	0	2.61104	2.70809	2.47264	0.918612	low
TCGA-NH-A8F8	1.4	1	0	2.67282	0.0217238	1.67681	high
TCGA-DM-A1D9	11.6986	0	5.33251	1.50652	0.241672	1.27714	high
TCGA-AA-3980	0.663014	0	3.46898	3.55552	4.1287	0.619459	low
TCGA-CM-4743	1.92055	0	1.58895	3.52989	2.47004	0.936473	low
TCGA-AA-A01K	2.58356	0	1.14844	0.734995	0.0770186	1.69643	high
TCGA-AG-3742	0.0821918	0	0.00954053	2.04115	0.0184318	1.7227	high
TCGA-AY-5543	2.75068	0	2.52834	2.17752	0.97779	1.25161	high
TCGA-CM-6167	1.24932	0	5.18385	2.38026	1.0586	1.06282	low
TCGA-AA-3664	4.50137	0	4.19629	2.58489	1.84441	0.956657	low
TCGA-AZ-4313	6.32877	0	4.32096	1.11775	0.0680334	1.41502	high
TCGA-AA-3530	1.58904	0	8.00255	3.86293	0.306642	0.991739	low
TCGA-A6-6652	2.05753	0	0.0373165	2.42858	0	1.69796	high
TCGA-A6-5661	2.79452	0	6.0718	4.47943	4.35143	0.498009	low
TCGA-CM-6679	0.838356	0	0.226176	3.2342	0.0344771	1.61398	high
TCGA-T9-A92H	0.991781	0	3.81489	4.62839	3.24543	0.686682	low
TCGA-AA-3818	0.0821918	1	2.88221	5.36392	0.452582	1.18466	high
TCGA-CA-5254	1.05753	0	0	0.0450553	0.0150308	1.87756	high
TCGA-A6-6654	1.98904	0	4.13817	3.37304	0.491926	1.19807	high
TCGA-AG-4015	0	0	2.3176	4.38339	1.38916	1.06602	low
TCGA-AA-3697	7.08767	0	4.59273	5.91616	4.53734	0.488882	low
TCGA-AZ-6606	0.978082	1	2.61823	1.78902	2.23105	0.999478	low
TCGA-CK-4947	1.46301	0	3.52375	6.15916	1.40655	0.924663	low
TCGA-CA-6716	1.01644	0	2.09865	1.71262	0.0248188	1.56335	high
TCGA-AA-3848	0.838356	1	2.93835	6.33383	1.2624	0.972632	low
TCGA-AZ-6607	0.265753	1	3.33759	2.96846	0.948542	1.16621	high
TCGA-AA-3524	3.00274	0	4.15095	5.67087	2.97216	0.679575	low
TCGA-AA-3666	0.167123	1	2.7601	2.19637	1.66636	1.08476	high
TCGA-AA-3872	0	0	0.293267	3.32503	0.187756	1.55637	high
TCGA-CM-6168	1.08219	0	7.69989	4.48643	2.63888	0.631596	low
TCGA-G4-6588	2.18082	0	3.46956	1.31772	0.999783	1.23045	high
TCGA-AA-3553	2	0	2.9126	3.88823	2.1969	0.905858	low
TCGA-AA-3867	2.00274	0	7.17026	6.37716	3.52453	0.506908	low
TCGA-CM-6170	1.25205	0	3.15666	1.48429	0.128855	1.46414	high
TCGA-QG-A5YW	2.45479	0	8.31389	2.83711	4.38735	0.471463	low
TCGA-AA-A017	1.25205	0	2.32985	3.17262	0.147995	1.41805	high
TCGA-AA-3509	5.24658	0	3.66442	4.95861	4.23395	0.566221	low
TCGA-AA-3496	0.0849315	0	2.79894	3.86967	1.87738	0.968753	low
TCGA-F4-6805	2.86849	0	6.50109	5.22954	3.6529	0.538125	low
TCGA-F4-6460	2.66301	1	8.21022	4.32191	0.279917	0.966866	low
TCGA-AZ-5407	7.35068	0	9.14915	1.20768	0.789631	0.954246	low
TCGA-D5-6929	1.11781	0	0.890939	5.76929	0.0219498	1.40249	high
TCGA-A6-5664	1.8411	0	7.53045	6.6259	0.105033	0.938983	low
TCGA-AA-3956	2.83562	0	8.24435	7.29015	5.787	0.300546	low
TCGA-A6-6142	2.09041	0	0.045187	3.58725	0.0438054	1.60229	high
TCGA-G4-6304	4.46849	0	0.572337	0.965509	0.446717	1.61472	high
TCGA-AA-3866	1.41918	0	2.92367	1.18211	0.135643	1.49945	high
TCGA-CM-4747	2.08493	0	2.45339	2.94089	0.223756	1.40261	high
TCGA-NH-A50V	1.61096	0	1.97255	0.0986801	0.323367	1.59319	high
TCGA-A6-5667	2.43014	0	1.09359	2.3282	0.363065	1.50618	high
TCGA-NH-A5IV	0	0	5.97935	0.655844	0.333438	1.25794	high
TCGA-AA-3667	1.16712	0	2.46648	3.11175	0.993821	1.2031	high
TCGA-AA-A01X	2.16712	0	4.823	3.9117	0.709187	1.08409	low
TCGA-AY-6197	1.7863	0	4.28999	1.67982	3.6043	0.709503	low
TCGA-AA-3527	0	0	2.92532	5.0359	0.0296326	1.29829	high
TCGA-AA-3673	4.16986	0	7.49309	4.09179	3.23213	0.580473	low
TCGA-AA-3856	0.0821918	0	5.27095	5.59675	2.87288	0.654909	low
TCGA-CM-6676	0.923288	0	1.70229	1.95139	0.496316	1.44547	high
TCGA-AA-A010	2.91507	0	3.71149	3.52962	1.3924	1.02672	low
TCGA-AD-6548	1.78082	0	6.65777	5.91299	4.1994	0.467562	low
TCGA-CK-5913	4.27671	0	0.0825485	1.09807	2.18013	1.18745	high
TCGA-AA-A01S	0.0849315	0	5.40215	4.20231	0.275763	1.12728	high
TCGA-AA-3660	6.50685	0	4.93607	6.60331	3.77491	0.538542	low
TCGA-CM-6166	1.83288	0	0.801414	2.4609	0.0228925	1.62183	high
TCGA-CM-6675	1.08767	0	0.423134	1.22977	1.23235	1.38728	high
TCGA-AA-3678	3.91781	0	3.5578	5.28544	4.15644	0.569823	low
TCGA-A6-6140	2.01096	0	5.27504	5.27097	5.70277	0.388984	low
TCGA-AG-4008	1.41918	0	6.31217	5.88571	4.47341	0.45264	low
TCGA-AA-3986	1.58904	0	7.07199	7.48277	3.97255	0.446667	low
TCGA-D5-6538	1.4274	0	0.237564	5.10268	0.192158	1.44601	high
TCGA-CM-5862	0.419178	1	0.651906	4.74609	0.101101	1.46141	high
TCGA-CK-5916	1.76164	1	0.142946	0.0616675	1.0525	1.53075	high
TCGA-CM-5861	1.25205	0	0.473132	0.250784	0.0734531	1.79554	high
TCGA-AM-5820	0.0383562	0	0.0170338	2.06078	2.84858	1.00804	low
TCGA-AA-3845	0	1	8.18169	5.60182	5.58224	0.336776	low
TCGA-3L-AA1B	1.30137	0	6.04408	4.12831	0.0251131	1.14632	high
TCGA-AZ-6603	2.46301	1	5.77104	2.58774	0.144205	1.21406	high
TCGA-CA-6718	0.838356	1	0.315346	0.0424718	0.0281832	1.84231	high
TCGA-G4-6627	5.9589	0	9.21224	6.42689	4.14687	0.40395	low
TCGA-G4-6625	7.64932	0	5.77911	5.71519	3.55913	0.557297	low
TCGA-AA-3710	2.24932	0	5.92147	5.10647	3.6967	0.553094	low
TCGA-AG-3882	1.66575	0	2.09471	4.58433	0.209467	1.33637	high
TCGA-AA-3855	2.67123	0	5.82186	6.97818	4.63132	0.430332	low
TCGA-A6-2671	3.64658	1	0.574284	2.81149	0.016575	1.61894	high
TCGA-AA-3663	0.580822	0	5.9235	2.74258	0.237098	1.17565	high
TCGA-G4-6294	2.35068	1	0.619158	3.9093	0.209675	1.48619	high
TCGA-A6-2676	3.57534	1	0.0830662	0.334477	0.0205652	1.84456	high
TCGA-AA-3549	1.75068	0	4.33711	4.67599	2.77361	0.728891	low
TCGA-AA-A01V	0.0849315	0	5.98794	4.67548	0.327795	1.06083	low
TCGA-AA-3842	3.08493	0	2.03251	3.48627	0.196103	1.40844	high
TCGA-AA-3542	1.08219	0	0.599018	7.07437	0.636099	1.19966	high
TCGA-AD-A5EJ	0	0	3.76055	5.14339	0.525229	1.1263	high
TCGA-D5-6539	1.0411	0	7.69206	8.09685	8.22121	0.188756	low
TCGA-A6-2686	3.08493	1	0.208875	1.06372	0.0331208	1.77221	high
TCGA-F4-6461	0.926027	1	4.31333	5.91556	3.30975	0.625621	low
TCGA-AD-6895	2.09041	0	0.0769674	1.94664	1.2633	1.36233	high
TCGA-AA-3510	5.33151	0	8.19012	6.01746	3.27157	0.511734	low
TCGA-CA-6715	1.04932	0	0.255479	3.563	0.0289847	1.59076	high
TCGA-AA-3506	4.83562	0	8.18166	6.90451	2.95966	0.52292	low
TCGA-AD-6964	0.906849	1	4.48398	0.140369	0.116818	1.44911	high
TCGA-G4-6586	2.98356	0	0	2.45996	2.76768	1.00723	low
TCGA-AZ-6600	1.00822	1	7.4175	3.59897	1.11205	0.88829	low
TCGA-AA-3675	3.92055	0	2.91501	3.58341	1.93785	0.963589	low
TCGA-D5-6529	1.68219	0	5.18899	4.09571	0.0626461	1.19221	high
TCGA-CK-4948	12.3342	0	2.00752	2.45204	0.935932	1.28151	high
TCGA-AY-A69D	1.48767	0	5.99262	4.97119	3.48965	0.576317	low
TCGA-F4-6808	2.80548	0	3.86851	5.32191	1.41371	0.939716	low
TCGA-A6-4105	1.21096	1	5.47379	4.7123	4.11413	0.532178	low
TCGA-AY-6386	1.48493	0	7.96089	2.83929	0.32662	1.03425	low
TCGA-F4-6569	2.97808	0	0.258546	2.51209	0.0151629	1.66759	high
TCGA-AA-A00Z	1.83288	0	4.1214	5.88909	4.40672	0.51426	low
TCGA-D5-6533	2.12329	0	0.112607	0.874929	0.0556541	1.78794	high
TCGA-CK-6746	0	0	0.575771	0	0.00887705	1.82719	high
TCGA-AA-3971	1.33973	0	7.12711	7.73029	5.2243	0.347898	low
TCGA-AA-3955	1.74795	0	2.68083	5.11048	4.08968	0.608799	low

## Sheet: Testing Set
id	futime	fustat	CLCA1	GUCA2A	CLCA4	riskScore	risk
TCGA-AZ-4614	0.471233	1	0.866952	2.34816	0.987278	1.35354	high
TCGA-CM-6169	1.08493	0	0.686001	2.37719	0.26926	1.56305	high
TCGA-AA-3552	1.08493	1	6.66562	6.35437	3.53068	0.520437	low
TCGA-D5-6931	1	0	8.23471	5.73043	3.50386	0.494621	low
TCGA-SS-A7HO	5.01096	0	0.612327	3.71859	1.35973	1.20615	high
TCGA-AZ-6605	0.435616	1	6.83242	3.83596	5.21577	0.417684	low
TCGA-NH-A8F7	1.48767	0	2.77159	3.5209	0.0577715	1.38858	high
TCGA-AA-A02H	0.167123	1	4.76836	4.92203	2.53517	0.737618	low
TCGA-AZ-4315	4.86575	0	2.13287	1.11297	4.00855	0.75425	low
TCGA-AA-3869	2.25205	1	1.47888	1.45207	0.571351	1.47293	high
TCGA-A6-5662	1.96712	0	0.0988415	3.34449	0.214533	1.56313	high
TCGA-CM-4744	1.66849	0	0.0332336	2.4631	0.00812104	1.69323	high
TCGA-D5-5540	4.67397	0	0.362146	1.55415	0	1.73248	high
TCGA-AZ-6608	0.161644	1	0.0491448	2.55622	0.039812	1.67506	high
TCGA-AA-3518	0.0849315	0	3.54188	2.26537	1.17447	1.13911	high
TCGA-AA-3973	1.08767	0	0.160953	1.35547	0.0204776	1.75895	high
TCGA-D5-6923	1.03562	0	0.0775632	2.84502	0.146706	1.61911	high
TCGA-A6-2681	3.8	0	4.75649	3.71007	0.998276	1.03895	low
TCGA-D5-6532	1.52055	0	0.493558	1.76317	0.0487518	1.68969	high
TCGA-CM-6171	1.16986	0	5.99836	5.90624	0.695685	0.938596	low
TCGA-AA-A00R	0.0821918	0	0	0.119996	0.0407295	1.86251	high
TCGA-AA-A02E	0.246575	1	5.22907	2.72842	0.0425949	1.26576	high
TCGA-CM-5860	2.66849	0	2.5692	4.06078	4.01122	0.649918	low
TCGA-A6-6141	0.69863	0	8.88682	3.40148	0.0555898	1.01235	low
TCGA-AA-A00D	1.58356	0	0.0419468	3.69479	0	1.6085	high
TCGA-G4-6628	6.6411	0	4.40526	2.70483	3.00761	0.755675	low
TCGA-AA-3492	0.00273973	1	4.34668	3.14368	0.707098	1.14896	high
TCGA-DM-A1DA	0.624658	1	0.0805743	2.04221	0.109489	1.68693	high
TCGA-A6-5659	2.53699	0	0.261696	0.963062	0.459036	1.63767	high
TCGA-AA-3519	0.756164	0	2.56151	5.97149	3.12137	0.709139	low
TCGA-AA-3970	3.00274	0	7.86062	5.9275	3.26148	0.52367	low
TCGA-CM-6163	1.16986	0	5.68083	5.86799	4.84488	0.436535	low
TCGA-AD-6889	6.93699	1	0.446739	4.12036	1.25413	1.22017	high
TCGA-CM-4751	2.25205	0	6.74716	4.88174	2.93447	0.617498	low
TCGA-D5-6924	1.19178	0	2.91391	3.67528	0.0695887	1.36615	high
TCGA-AA-3502	2.91781	0	8.04992	0.497712	0.183975	1.16834	high
TCGA-D5-6932	0.947945	0	2.61683	4.33003	0.0420008	1.35658	high
TCGA-AA-A00W	1.24932	0	2.4395	1.20347	1.11197	1.27788	high
TCGA-AA-3989	0.663014	1	3.16692	4.13303	0.427596	1.23564	high
TCGA-A6-6649	2.0137	0	8.08622	6.5892	6.11477	0.293483	low
TCGA-AA-A02O	0.0767123	0	7.10799	5.56026	0.0938705	1.00673	low
TCGA-AA-3972	4.24932	0	4.19474	4.2655	3.79325	0.616373	low
TCGA-NH-A50T	1.51507	0	0.834752	1.85501	0.0610269	1.64935	high
TCGA-DM-A0XD	2.03562	1	0.00928238	1.82317	0.070438	1.72177	high
TCGA-DM-A28E	9.99452	0	0.0833722	1.21366	0.0808554	1.75668	high
TCGA-AA-A00E	2.50137	0	4.60382	6.48069	5.4679	0.400103	low
TCGA-AA-3514	0.0849315	0	4.62625	5.56356	0	1.16739	high
TCGA-G4-6315	5.1589	0	5.43799	6.8737	3.68345	0.527554	low
TCGA-AA-3858	2.58904	0	5.5365	4.91369	2.75562	0.679769	low
TCGA-AA-3522	3.08767	0	10.0457	4.64274	4.45858	0.393274	low
TCGA-AA-3544	1.16712	0	2.32954	6.13009	3.63781	0.646734	low
TCGA-NH-A6GA	0.827397	1	0.253544	2.32222	0.0440835	1.67239	high
TCGA-D5-6537	0.4	1	2.16425	3.02694	1.10872	1.20045	high
TCGA-A6-2685	3.10411	0	8.45281	6.06175	2.29647	0.60566	low
TCGA-AA-3712	0	0	6.94711	5.12489	1.33152	0.818633	low
TCGA-AA-3562	1.66575	0	7.46284	6.77548	4.27368	0.426014	low
TCGA-A6-2684	3.08767	0	0.766561	2.77312	0.250527	1.53587	high
TCGA-AA-3561	1.16164	0	3.01517	4.99355	0.524902	1.17888	high
TCGA-AA-A004	1.16164	0	2.11703	6.72227	2.42453	0.802005	low
TCGA-AA-3529	0	1	6.21537	7.32126	4.67492	0.412004	low
TCGA-AA-3952	0.167123	1	3.21947	4.04812	1.58279	0.994221	low
TCGA-AA-3511	0.580822	0	2.9904	5.66302	3.82629	0.6149	low
TCGA-DM-A28A	2.20548	1	0.214908	3.18834	0.13027	1.58907	high
TCGA-CK-5914	1.83288	0	4.04794	4.72743	0.0309573	1.23975	high
TCGA-QL-A97D	1.82466	0	3.0349	1.87189	0.145939	1.44477	high
TCGA-AA-3534	2.41644	0	5.2659	6.90124	1.9799	0.733588	low
TCGA-AA-3693	0	0	1.05906	2.53977	0.198101	1.54273	high
TCGA-D5-5541	4.66027	0	0.204647	1.45238	0.0371151	1.74221	high
TCGA-AA-3860	2.58904	0	5.18371	4.73206	2.13097	0.785274	low
TCGA-AA-3812	2.92055	0	6.96551	8.3872	3.71464	0.453797	low
TCGA-DM-A1D4	7.72877	1	6.83434	3.64503	0.015988	1.12446	high
TCGA-QG-A5YV	3.56438	0	6.63322	3.84846	0.186035	1.091	high
TCGA-AA-A00F	2.83562	0	4.17507	8.36005	6.37328	0.318383	low
TCGA-AA-3525	0.00273973	0	8.13771	5.90341	4.63461	0.398584	low
TCGA-CM-4752	1.08493	0	7.12534	6.39187	5.01275	0.383339	low
TCGA-A6-2682	1.16164	1	5.16744	4.19515	1.88745	0.841965	low
TCGA-CM-6164	2.41918	0	0.151249	1.9759	0.504961	1.56409	high
TCGA-CM-5864	1.25205	0	2.66821	4.02837	0.370473	1.28795	high
TCGA-CM-6677	0.923288	0	3.50556	1.26684	0.45004	1.36548	high
TCGA-CA-5797	1.04932	0	0.244479	3.92782	0.137493	1.53536	high
TCGA-AA-3494	0.0849315	0	4.37752	3.85977	1.34604	0.986159	low
TCGA-D5-6531	1.47945	0	0.269431	3.01839	0.0304307	1.62641	high
TCGA-AZ-4615	2.74521	0	0.203975	0.425317	0.125064	1.79012	high
TCGA-A6-5656	2.74247	0	0.408832	1.30236	0.438635	1.60794	high
TCGA-AG-3582	3.00274	1	3.98401	3.49328	1.81712	0.935524	low
TCGA-CM-5344	1.83562	0	1.86304	6.07352	1.94955	0.913974	low
TCGA-G4-6309	7.12329	0	5.44893	3.5596	2.07704	0.822351	low
TCGA-CM-6165	1.33699	0	2.73375	3.6366	0.063861	1.38292	high
TCGA-D5-6535	1.26027	0	2.29892	1.95492	2.98772	0.874818	low
TCGA-CM-6678	0.917808	0	3.52737	3.83836	0.575221	1.19397	high
TCGA-CM-4746	3.08493	0	12.035	2.15468	0.0992849	0.897237	low
TCGA-AA-A01Q	0.0849315	0	6.54991	0.515894	0.581809	1.17177	high
TCGA-5M-AATE	3.28767	0	4.46103	1.06079	0.0402715	1.41545	high
TCGA-DM-A1D0	10.8877	0	0.00664015	1.69937	0.187223	1.69333	high
TCGA-AA-3681	0.49863	0	7.45803	4.90469	3.98305	0.487473	low
TCGA-D5-5538	4.55068	1	0.134857	2.69671	0.0971043	1.63975	high
TCGA-AA-3870	2.49863	0	5.58338	5.20167	2.28418	0.73223	low
TCGA-AA-3672	0	0	6.43792	4.7576	2.1783	0.727829	low
TCGA-CA-6719	1.19178	0	0.287117	1.93977	0.130705	1.66929	high
TCGA-CM-6161	1.25205	0	3.5041	5.29218	1.25412	0.988462	low
TCGA-AA-3814	0	0	7.14147	6.71313	4.78644	0.394317	low
TCGA-AA-3532	2.41644	0	5.73342	5.52896	3.19584	0.603084	low
TCGA-F4-6807	3.5863	0	3.23231	2.5184	0.452209	1.31286	high
TCGA-AA-3875	1.50411	0	7.52381	7.00547	4.86305	0.376208	low
TCGA-G4-6297	6.86575	0	5.83361	3.93044	4.25508	0.525685	low
TCGA-A6-5660	2.43288	0	0.846753	3.02096	0.0164417	1.58179	high
TCGA-AZ-4308	9.10685	0	5.52181	5.22206	0.888631	0.955373	low
TCGA-AA-3975	2.83836	0	3.48664	6.77393	2.99585	0.668463	low
TCGA-AA-3979	2	0	3.93368	4.13623	1.48431	0.971913	low
TCGA-CM-5348	1.91507	0	0.458139	1.1521	0.832885	1.49822	high
TCGA-AA-3833	1.32877	0	8.28933	7.02676	4.74781	0.368987	low
TCGA-G4-6295	0.69589	0	2.54515	2.79115	1.19503	1.16929	high
TCGA-CK-5915	0	0	5.24097	7.34282	0.0192271	1.04405	low
TCGA-AA-3520	2.00274	0	6.42022	6.58669	5.49032	0.360497	low
TCGA-G4-6303	5.48767	1	0.530217	1.59678	0.220105	1.64432	high
TCGA-DM-A1DB	3.69315	1	0.0164534	2.51423	0.0106498	1.69023	high
TCGA-A6-2680	2.92603	0	7.04188	6.20168	4.03068	0.467279	low
TCGA-QG-A5YX	2.74795	0	4.29296	5.76261	4.13227	0.53966	low
TCGA-D5-6920	1.03288	0	7.16108	8.33015	7.86409	0.205595	low
TCGA-AA-A02K	1.16712	1	0.0875	2.89525	0.622715	1.47593	high
TCGA-AA-3685	3.08767	0	5.29735	5.61227	3.64671	0.564681	low
TCGA-AA-3851	2.75616	0	7.96271	5.82609	2.98986	0.550663	low
TCGA-AA-3984	0	0	1.71309	3.4874	2.90502	0.858536	low
TCGA-AM-5821	0.0767123	0	1.13164	0.183101	0.92106	1.48207	high
TCGA-G4-6298	0	1	0.614376	2.21528	0.0226564	1.65514	high
TCGA-DM-A28F	2.99726	1	4.34255	3.88057	0.199391	1.22585	high
TCGA-G4-6310	5.30137	0	0.439272	2.67974	0.0713734	1.62275	high
TCGA-F4-6806	3.45205	0	7.18875	1.40157	0.706997	1.06566	low
TCGA-AY-A8YK	1.56986	0	4.52874	6.07299	5.35398	0.417606	low
TCGA-AZ-6601	8.33425	1	0.536294	1.12076	0.0231247	1.74103	high
TCGA-G4-6307	4.5863	0	0.554295	4.21277	0.708966	1.33963	high
TCGA-QG-A5Z2	2.60822	0	7.05281	2.76495	1.31086	0.903613	low
TCGA-AA-3517	3.24932	0	5.94765	3.49607	4.0029	0.558263	low
TCGA-AA-3968	1.83288	0	4.45216	5.49158	4.96798	0.462305	low
TCGA-AA-3713	1.5863	0	8.11464	6.31359	5.5677	0.328785	low
TCGA-A6-2679	3.74247	0	6.40671	5.75264	1.98089	0.725355	low
TCGA-DM-A28M	7.93151	0	4.6015	1.65226	2.44445	0.869981	low
TCGA-AA-3554	1.49589	0	6.14047	3.7386	2.12785	0.779456	low
TCGA-AA-A01P	3.1726	1	0.784468	0.664425	0.210269	1.69129	high
TCGA-DM-A28G	5.06575	1	7.95018	3.95131	1.56745	0.780761	low
TCGA-CA-5256	1.03836	0	4.09239	4.32307	0.665158	1.11624	high
TCGA-AA-A029	4.33151	0	1.64268	4.23442	1.48517	1.09157	high
TCGA-G4-6293	11.0986	0	3.73347	4.77336	2.4174	0.801438	low
TCGA-AA-3941	2	0	4.78765	4.79243	4.17517	0.543544	low
TCGA-G4-6317	3	0	1.69341	3.02745	0.338245	1.4233	high
TCGA-AA-A00O	2.25205	0	0.157075	0.868076	0.168433	1.74667	high
TCGA-AZ-4323	0.117808	1	1.73703	3.33766	0.711455	1.30601	high
TCGA-A6-6648	2.09863	0	8.23799	6.54319	6.90463	0.251284	low
TCGA-AA-A01Z	3.08493	0	2.53093	3.29627	2.51242	0.892951	low
TCGA-A6-6138	1.87671	0	0.350346	0.102105	0.101161	1.80914	high
TCGA-AZ-5403	5.23288	1	3.12554	5.91391	3.96058	0.588932	low
TCGA-G4-6323	1.14795	0	8.71175	0.991309	0.138761	1.11441	high
TCGA-AA-3831	1.49863	0	6.18907	5.12972	1.30504	0.856013	low
TCGA-AY-A54L	1.43836	0	7.18716	4.23918	3.96785	0.510131	low
TCGA-AD-6963	2.28493	0	2.39572	1.84054	0.53092	1.39119	high
TCGA-G4-6306	3.72329	0	3.90429	7.05962	4.63714	0.47381	low
TCGA-F4-6854	0.0438356	0	3.45218	3.89917	0.969502	1.10979	high
TCGA-AG-4007	0.0849315	0	7.89509	4.04566	1.59961	0.775165	low
TCGA-AD-6890	2.04384	0	4.46787	4.72706	0.333279	1.14537	high
TCGA-A6-3807	2.88767	0	2.06585	3.62216	2.80928	0.853234	low
TCGA-A6-6782	1.69041	0	2.60651	2.95578	0.194244	1.39826	high
TCGA-AA-A01C	1.25205	0	3.73923	4.14743	1.20632	1.03435	low
TCGA-A6-6653	2.03288	0	2.70803	2.65246	1.75142	1.04983	low
TCGA-A6-2672	3.88767	0	0.202164	1.39407	0.754173	1.52547	high
TCGA-CM-5349	2.50685	0	2.43785	4.44226	1.23065	1.08877	high
TCGA-AA-3560	1.66575	0	6.00739	4.61256	2.33958	0.72662	low
TCGA-AA-A01I	2.58356	0	3.90342	2.89008	0.788939	1.17057	high
TCGA-AY-A71X	1.61096	0	9.13561	1.32958	0.333421	1.03549	low
TCGA-F4-6809	1.10411	1	1.18582	2.88952	0.556651	1.41096	high
TCGA-G4-6321	1.8411	0	5.05028	9.13353	9.2691	0.17025	low
TCGA-CM-6172	0.917808	0	8.05962	3.60598	4.39783	0.461515	low
TCGA-AA-A00L	3.16986	0	2.55161	4.73467	2.6981	0.810103	low
TCGA-D5-6927	0.786301	0	2.61746	2.85906	0.0731361	1.43569	high
TCGA-D5-6536	1.48767	0	0.221603	4.40902	0.0313068	1.53657	high
TCGA-A6-3810	3.04384	0	0.197377	1.74906	0.289149	1.64099	high
TCGA-AA-3850	0	1	7.46159	6.32658	4.97987	0.380023	low
TCGA-AZ-4616	0.427397	1	3.89943	2.41875	0.349347	1.29797	high
TCGA-4N-A93T	0.4	0	1.71976	1.99224	0.273565	1.5036	high
TCGA-AA-3696	0.419178	1	5.18086	5.79588	2.52382	0.696941	low
TCGA-AA-3679	1.25205	0	3.35178	6.38488	5.39754	0.434812	low
TCGA-AA-A03J	3.4137	0	4.2004	7.34815	4.52629	0.470549	low
TCGA-F4-6703	3.98904	0	0.0212223	0.810551	2.7256	1.08787	high
TCGA-RU-A8FL	3.22466	0	0.0200306	0.496041	0.0853722	1.81564	high
TCGA-AD-6888	1.29315	1	1.88096	6.87451	5.70962	0.433742	low
TCGA-A6-A56B	4.68767	1	0.115694	0.91243	0.112239	1.76582	high
TCGA-AA-3548	2.83288	0	4.42541	4.67898	1.24195	0.968846	low
TCGA-AY-4071	0.0794521	1	1.88507	5.78034	2.1366	0.892282	low
TCGA-A6-6651	1.8137	0	0.320202	1.67268	0	1.72757	high
TCGA-AA-3977	2.08493	0	7.23021	2.37914	0.944782	0.975206	low
TCGA-A6-4107	2.70411	0	6.40246	4.63721	0.563194	0.994429	low
TCGA-DM-A0XF	3.18356	1	0.241472	1.74316	0.0428424	1.7156	high
TCGA-F4-6570	0.515068	1	0	1.39722	0.0675693	1.75507	high
