# Supplementary material for: Identification of Hub Genes in Colorectal Adenocarcinoma by Integrated Bioinformatics
Source: Front Cell Dev Biol. 2022 May 27;10:897568. doi: 10.3389/fcell.2022.897568 (PMC9184445; doi:10.3389/fcell.2022.897568)
Supplement: Supplementary file 4 [file Datasheet1.CSV]

GUCA2B
TSPAN7
CA7
HPGD
NR3C2
AQP8
TGFBI
GUCA2A
OTOP2
PKIB
CA1
ENTPD5
MTHFD1L
HSD17B2
KLF4
CLCA4
SLC25A34
UGT1A10
PYY
CA4
SPIB
MMP28
HHLA2
UGT1A8
SCNN1B
ABCG2
HSD11B2
SLC4A4
SCIN
MS4A12
LDHD
EDN3
GPT
GCG
DHRS9
TMEM37
CLDN23
SLC17A4
AKR1B10
CHGA
CA2
ITM2C
ADH1C
CIDEC
SLC9A2
SDCBP2
SLC26A3
KRT20
VSIG2
MALL
FABP2
BCAS1
CEACAM7
NEU4
SLC30A10
PCK1
TRPM6
TPSG1
REP15
MT1H
TUBAL3
UGT2B17
LRRC19
CLDN8
FCGBP
MT1G
CA12
CLCA1
PLAC8
SLC26A2
C15orf48
LGALS2
GCNT3
ITLN1
XDH
SI
UGT2B15
TSPAN1
NR1H4
MT1F
CAPN9
ANPEP
