# Supplementary material for: Identification of Hub Genes in Colorectal Adenocarcinoma by Integrated Bioinformatics
Source: Front Cell Dev Biol. 2022 May 27;10:897568. doi: 10.3389/fcell.2022.897568 (PMC9184445; doi:10.3389/fcell.2022.897568)
Supplement: Supplementary file 5 [file Datasheet2.CSV]

gene	kME_MM.yellow
WDR76	-0.217749343
CD1D	0.646001074
UBALD2	0.055869547
OAF	0.484723963
SMARCA1	0.051279817
TNFSF9	-0.258105906
CLIC2	0.365105375
RAP1GAP	0.304458258
ZNF358	0.065014989
LAP3	-0.004643889
ICA1	-0.316350138
OPTN	0.386574818
STAG2	-0.190244871
TCEAL9	0.129921512
ACADM	0.510965419
IER3IP1	0.133932894
TUBB2A	0.353919555
HAGHL	-0.340341753
GTPBP6	7.86E-05
SLC1A4	-0.317463863
SLMAP	0.2707543
MRPS2	-0.182934411
ANXA5	-0.218875437
ZNF121	-0.528072309
CEL	-0.324726148
C4orf48	-0.057483098
IMPDH2	-0.298490145
TMCO1	0.288253686
NCAPD2	-0.350628222
MTFP1	0.023678376
SLC30A4	0.508894257
IBTK	0.028083286
RHOU	0.535439033
FA2H	0.398915753
HMGB2	-0.255032775
VASP	0.366467501
FBLN1	0.335573533
MLXIP	0.428011158
TPST1	0.034620358
EDF1	0.19125954
C16orf54	0.533997572
CTSW	0.335452746
COLEC12	0.382643008
GNPNAT1	-0.170757065
HMGCL	0.538203732
PLTP	-0.039276792
LNX1	0.132448704
QPCTL	-0.231043695
ATG4D	0.42739564
SAT2	0.253362711
LGALS2	0.586020864
SLC26A2	0.709363953
HSD17B10	-0.248781406
FUT1	-0.544272191
XKR9	-0.054014562
APOA4	0.142732886
RPS14	-0.125637249
TMEM187	-0.018894791
FOXF1	0.350756535
SMIM29	-0.300498466
QSER1	-0.219252597
PPP4R2	-0.012187379
HOPX	-0.113531874
CYCS	0.23255778
DGUOK	-0.152967894
GJB5	-0.111770427
C19orf57	0.039002904
CENPA	-0.494516161
CYP2J2	0.366283211
RNF144A	0.277784971
RASSF5	0.308899704
CDCA4	-0.463656205
SLC25A1	0.234761868
N4BP2L2	-0.234865333
CCDC24	-0.128665927
ZNF672	0.178934925
IMPACT	0.127358812
RHEB	-0.397836395
DYNC1H1	-0.006427952
TGOLN2	0.201178925
GUCY1A1	0.025292949
BATF2	-0.021012907
PRPF6	-0.332493352
GALK1	-0.270449841
MST1R	0.035254918
TNFRSF25	-0.147114654
TNFAIP2	-0.001867944
ADIPOQ	0.180552978
ADAMTSL2	-0.302705052
GNAQ	0.449769872
PPP1R16A	0.036286532
PIDD1	-0.148270362
MRPL24	-0.101740277
WDR34	-0.169970775
EFNA5	0.405101953
TRAF5	-0.504763984
PIEZO1	-0.310108416
BEX4	0.4016629
TRIM7	-0.04650255
NBEAL2	-0.361162601
BBS10	-0.218973062
EVX1	-0.156277362
DDX39B	-0.329051941
EBNA1BP2	-0.371932449
NIN	0.035536755
HRAS	-0.11019957
SULT2B1	-0.397909684
NUDT1	-0.381783507
PRSS3	0.261115919
CMTM3	-0.114983113
DENND2A	0.562890193
PSAT1	-0.518401444
MRPS24	-0.054876028
JUP	0.085716053
MCM3	-0.563575646
VAMP5	0.153841204
CCS	0.106273622
TMCC3	0.742906188
SOCS3	-0.072278792
RASSF7	0.039184315
PRMT5	-0.234013995
NECTIN1	-0.154178567
ASL	0.306320347
MTHFD1L	-0.798012706
CXCL5	-0.264015617
ANKRD50	-0.075878941
GBA2	0.470035035
PLAC8	0.747561656
MT-ATP6	0.098062537
PRR5L	0.571836399
RINL	-0.086932089
TAGAP	0.431217258
EIF4G3	0.176231691
UBTD1	-0.355845021
CCDC69	0.524999781
ATP10B	0.263310472
HMG20B	0.081472204
LDLRAD3	-0.590190139
RELL1	0.564124638
TRPM4	0.51822437
MAGEA12	-0.069096928
PGLS	-0.005274558
CTNNBL1	-0.399232436
PRR9	-0.124493461
PNKD	0.117816407
TMEM175	0.17204715
C11orf54	0.415974253
GSTA4	0.075459145
ATG2A	0.180501387
PIGW	-0.305937479
MRC2	-0.0437724
CYP3A5	0.211481498
PPIC	0.293538426
PLA2G4A	0.173682832
FASTKD5	0.030800142
TKTL1	-0.080442449
GPR180	-0.441397428
CYP1B1	0.033869113
MARVELD1	0.124268772
ARGLU1	-0.321220121
RPL30	-0.327739143
TMEM220	0.786245834
ADAT3	0.084809334
HSBP1L1	0.366741615
ARL4D	0.326990665
WDR43	-0.671605057
CIR1	-0.054006613
SSH3	0.136311968
DNA2	-0.466276551
RFXAP	-0.383139474
UQCRHL	-0.053585978
FAAH	0.059407815
S100B	0.466458811
CSPG4	0.103121092
ATP13A2	-0.004282113
CHST11	-0.019466592
XYLT1	0.333929959
CACNA2D1	0.191880745
ISM2	-0.186575612
CFL1	0.303789063
BAZ2B	-0.111281142
FAM114A1	0.487980187
OTUD3	-0.239535624
PRDX6	0.617060431
ATAD3C	-0.172542141
H6PD	0.116100475
TMEM33	-0.231030262
TLCD2	0.648644939
SECISBP2L	0.372159013
CCDC25	0.190170464
CCDC112	0.039406888
ZNF92	-0.291319867
PIK3R1	0.107185711
C5orf51	-0.092760112
CCL5	0.323780432
RIPK4	-0.008800143
POLR2H	-0.259437724
TMEM63A	-0.44464805
CD6	0.207828684
VASN	-0.115019897
RABEPK	-0.362430345
SATB1	0.10839136
SH3GL1	-0.142733247
DEGS1	-0.179499275
TACSTD2	-0.289651189
GLIPR1	-0.038343489
TSSC4	-0.045223271
ARG2	-0.20536302
GFRA3	0.511761544
ABLIM2	-0.240042083
TMEM38A	0.086843099
STARD13	0.042686509
DAPK1	0.265080524
BRWD3	-0.166241799
BDKRB2	0.619754458
TMEM263	0.017475415
AKR1B10	0.763028592
DDO	0.122574799
ADGRL2	0.227169957
HCN3	-0.131860318
HOMER3	-0.205017314
LSM12	-0.166682312
SEC11C	0.207864974
SOX9	-0.551495324
OSER1	-0.30194213
SYT7	-0.326020687
KLHL35	-0.298704179
GOLGA7	-0.028685193
HOMER1	-0.506432044
BHLHE40	-0.321858117
AURKAIP1	0.136712091
PKD1	-0.004092535
SERP2	0.012189071
PECAM1	0.208740766
PGF	-0.280126493
SIM2	-0.49808663
MRGBP	-0.622164536
TIMP1	-0.527277983
CYB561D2	0.22169345
S1PR4	0.282473656
FAM102B	0.211011487
DNTTIP1	-0.39356752
LIPM	-0.228379395
ELF1	-0.027200406
FAM83E	0.483704424
TPP1	0.198940157
CD247	0.387926719
KLC4	0.466541678
IL1B	-0.092150197
IFT74	0.057596962
SORT1	0.322985864
CAMK1D	0.327291568
TMEM164	0.396873766
MUC5AC	-0.008523794
DDX11	-0.404058197
PLEKHA6	0.367347227
NFE2L1	0.416630807
DIO3	0.041371248
INHBA	-0.553264427
ELOVL5	-0.342379442
RPL34	-0.147580082
FZD10	-0.154986029
SNRPD2	-0.320256081
OIP5	-0.247248734
DCAF15	-0.191837728
AP1M2	0.083316665
RTKN	-0.580940135
JUN	-0.072282663
WDTC1	0.323855661
PSMB8	0.006649186
CLN3	0.272746025
EIF2S3	-0.487728362
SAA1	-0.125807054
OTUD1	0.356978842
PTGIS	0.205626542
SLC6A7	0.202777403
DPYSL3	0.068059139
PGM1	0.652964269
UNC45A	0.08301446
RAB31	-0.131783406
SEPHS2	0.356187321
COBL	0.307943052
BMP2	0.706987331
GRAMD1A	-0.522463262
SELPLG	0.23796325
EHF	0.16130544
BHLHE41	0.426651581
ERI1	-0.160573586
HES6	-0.312573051
DDR1	0.15129519
NAAA	0.753265558
CXCR6	0.200456011
NPW	-0.114964725
NOC3L	-0.521801673
HEPH	0.364876229
CYP3A4	0.473925004
NTHL1	-0.255740149
RPL13	-0.188763877
DCAF13	-0.540580314
APOL1	-0.029804048
HUNK	-0.175487631
CD99	0.069401739
BMP8B	0.358878308
PYCR1	-0.453398856
FAXDC2	0.388724282
GLT8D2	0.042392065
APCDD1	-0.295081287
PTPN7	0.121461596
UCHL1	0.321305755
PRSS12	0.419473954
TLR2	-0.162742564
HAS3	0.124837322
C4orf19	0.743887597
EHHADH	0.579751295
ERMP1	0.023080557
RPP25L	0.051510852
VPS35L	0.470611098
IL17RC	0.348113404
ZNF277	-0.1978809
ABCA8	0.773606328
BAIAP2	-0.262905994
SH2B3	0.29329934
USP9X	-0.098907883
CTXN1	0.022137583
MTG2	-0.422720505
AUTS2	-0.125988916
ACTA2	0.154597739
OAS2	-0.074165294
ERG28	-0.062356808
SLC17A4	0.791245828
XPO1	-0.390320136
SGCA	0.424499923
ENO2	-0.101723975
SERPINB5	-0.294660495
RHBDD3	-0.216812534
EGR3	-0.002675711
CD70	-0.153651138
CKMT1A	0.477625971
UXT	-0.122392982
VPS13D	0.323089007
ISOC2	0.095943482
MRPS7	0.065565924
HMGN3	-0.034558316
MSMO1	-0.128723239
MPP7	0.340974296
ALPI	0.848270734
THBS4	0.098715702
MUC12	0.340561123
CAMSAP2	-0.235250569
STX1A	-0.402662302
CPXM1	-0.365424481
ASPM	-0.41444316
PRDM8	0.115270894
ARID5A	-0.211826317
TJP3	0.577777589
VAMP8	0.432070163
DLC1	0.134148059
MSLN	-0.124327686
LAMTOR1	0.173186356
COX14	0.186293152
FEN1	-0.407539557
FUOM	0.071124846
ECM2	0.043188876
PRDX3	0.005601218
CFD	0.536021949
NSDHL	-0.345492351
LARP6	-0.14947392
TRAPPC2B	-0.007815261
PIWIL4	-0.210702773
FAM160B2	0.11607533
GNPDA1	-0.505311452
CDC34	-0.164962089
NDUFS4	0.232704247
SAA2	-0.138798217
CD59	0.374002028
SLC25A15	-0.389080977
DBNDD2	0.240347506
CASC4	0.208691948
FGFR1	0.199416972
ACTL10	-0.293950929
EVI2B	0.451770039
NEXN	0.177530099
CHAC1	-0.22796338
TCN2	0.606842042
PAN3	-0.39425061
SDF2L1	-0.011221018
FAM111A	-0.264961926
PCYT2	0.016311311
MAPK8IP2	-0.032737034
KCTD14	-0.375182926
MZF1	-0.174793567
ANXA4	0.019863007
PRR7	-0.445438225
PSD3	0.269194932
DHRS7	0.296094212
RPS7	-0.294849117
ADD3	0.057231648
KIF26B	-0.45508624
ALDOB	0.140611321
LGALS9	0.413955662
CLDN23	0.77359889
POLR2G	-0.232778297
MIB2	0.016175925
BCL2L10	0.251852539
LUC7L3	-0.327669318
TFPT	-0.067728317
LGR4	0.569339703
SCN7A	0.527016444
TMEM198	-0.268536059
RAP2C	-0.140841172
RABAC1	0.225554759
SPAG1	-0.013016391
FKBP1B	0.458678098
TOMM5	-0.31187306
GJA1	0.009756866
COL2A1	-0.028002341
NEK6	-0.327653078
PLK2	-0.092350359
RPLP1	-0.051777285
AMIGO2	-0.156493983
HCK	0.332370193
IGF2R	-0.023041906
PPP1R12B	0.371822978
DOCK6	-0.349324491
SLC25A46	0.176188006
ECHDC2	0.215484444
NCOR1	0.340186148
CD44	-0.460307356
APMAP	-0.237634363
NFIB	0.035291653
BCL2L11	0.449333471
CRYBG2	0.225496953
LENG9	0.208299685
PRIMA1	0.640756413
PKM	-0.236633839
NSFL1C	0.039221135
GPAT2	0.167434564
ATRX	-0.253295442
TKFC	-0.102212477
SQOR	0.654953772
ARV1	0.2789194
ZNF770	-0.18824488
TYMP	0.002473057
VPS18	0.233424399
RIN2	0.035600368
LAMTOR4	0.158958457
GTF2F1	-0.016881929
TSNARE1	-0.363118536
NLRX1	0.303824469
MCOLN1	0.342578572
FGD6	0.105243445
TRIQK	0.168475572
GINS4	-0.359012065
SHD	0.428330634
MYCN	-0.190018779
CENPE	-0.390666544
MCEMP1	-0.204661555
GABARAPL1	0.312037206
PSMB3	-0.150058664
TCF19	-0.262973438
CLPTM1	0.221995028
APEX2	-0.173488521
RFLNB	0.201229214
GPR37	-0.063976094
MRPL51	-0.154932165
ACE2	0.122842543
VNN1	0.012766141
IL1R1	0.275565401
ABCA2	-0.040749194
SGPP1	0.408118208
COL8A2	-0.096674574
CNDP2	0.316717679
SLC22A31	-0.106553241
ENPP5	-0.190042633
HSD17B12	-0.14440884
IDO1	-0.093879307
PALM3	-0.243041161
UFL1	0.020057962
BORCS7	0.199902787
TNK2	-0.178269638
SPATA2	-0.053211086
SERPINB8	0.151653435
ID2	0.283735002
NOP53	0.013022591
TMEM53	0.421439581
HLA-DMB	0.26084848
RNF19B	0.40064795
PRAG1	0.306690273
MSRB3	0.26919793
GNLY	0.035308822
SNRPG	-0.311081208
BIK	-0.00430681
RPS21	-0.326866613
MRPL28	-0.02891631
TBCB	-0.168098621
ZNF581	-0.241017306
MRPL41	0.151009691
NCOR2	-0.1063741
CXCL17	-0.103019597
HBA2	0.389163869
MAGEA11	-0.109229548
MAP7D2	-0.190094011
GZMA	0.368897366
PLEKHS1	-0.364528415
TATDN1	-0.367250089
SEMA3B	0.425982878
BDH1	0.479089025
CUTA	-0.145648627
HENMT1	-0.211431626
NFKBIE	-0.133148937
GTF3C5	-0.193548996
RAD21	-0.200775222
ERH	-0.258162769
APLN	-0.449307208
KPTN	-0.143213711
OAZ1	0.021061138
OTUB2	-0.305579464
SLC45A3	0.224677843
CCT6A	-0.629863636
C1orf116	-0.002492323
MTLN	-0.046188238
FIBP	-0.107746566
ACTL6A	-0.420189881
SEMA6D	0.796714688
OXR1	0.059968498
IMPAD1	-0.171571525
HOXB5	0.004878585
CALB2	0.362010779
FBXO2	-0.21552441
SYDE1	-0.00991719
NEBL	-0.612913315
SMAD7	0.448941346
CLEC5A	-0.336469962
MRGPRF	0.34878496
KRT80	-0.641782795
PGAP3	0.264236111
EMB	0.046264613
SUSD6	0.591636269
COMMD6	-0.219881702
CGREF1	-0.530591784
DHRS9	0.790660386
CHCHD1	0.031976787
ERCC6L	-0.498526551
PSMF1	-0.116593311
MAST3	0.514425119
NCF2	0.025219417
BUB1	-0.545705978
TMEM150B	0.15517232
CDIP1	0.309014857
TIGAR	-0.154346242
SEMA3C	0.139646346
CENPH	-0.495101839
ELMOD2	0.068077213
LYPLA2	0.138091227
UBLCP1	-0.08991386
SLC25A24	0.384813336
PCGF2	-0.110544947
WDR35	-0.439038422
ZNF134	0.244923469
SLC1A3	-0.187844233
NME3	0.057417376
APBB2	-0.274773638
KCNE3	-0.250147753
RNASET2	-0.086893243
PLGRKT	0.323971904
TCTEX1D2	-0.224648679
NKX6-3	-0.052110926
NCEH1	0.026090345
DUSP2	-0.323551912
HPDL	-0.192911907
MND1	-0.45830006
TMSB10	-0.144002327
DQX1	0.449086157
ZNF853	0.046715406
BTG3	-0.261118127
GALNT6	-0.416416005
SPEN	0.019120753
TMOD3	0.293533714
MAFK	0.049667208
KIF26A	0.132223767
SLC44A5	0.018218043
CLDN4	0.214989287
KLF13	0.443393893
SERINC3	-0.231526078
FANCI	-0.536261617
FGF19	-0.248446236
NXN	0.045984453
RHBDL2	0.62854068
MKNK2	0.423511348
TPD52L1	-0.338916062
DHRS2	-0.214212667
NDOR1	-0.107159593
ACOT1	0.277455705
FGF2	0.222841304
ECH1	0.352590481
L1TD1	0.202251241
HOXD13	-0.114961229
MPZL2	0.142976507
DEPDC1	-0.217888968
DECR2	0.036766278
GFPT1	0.130444043
GNG11	0.271051307
KATNB1	-0.181594577
IMPA2	0.51518742
CEMIP	-0.62804136
CNIH1	0.066467854
EHMT2	-0.403705766
RPS28	-0.085082296
C8orf82	0.104840475
FOXS1	-0.385955794
DEK	-0.275524402
CDC42	0.344578961
PTPRA	0.002439846
NSUN5	-0.396559799
ZNF512	-0.056415952
PID1	0.488830215
LOX	-0.248868295
PLEKHO1	0.265629625
SIRPA	0.060810062
TMEM52	-0.164629309
BMPR2	0.052820715
CLASRP	-0.237030559
CSK	0.158808741
DTD1	-0.373584301
CARD11	-0.048442115
KRT6B	-0.302508093
CLSTN3	-0.25200325
FAM222A	-0.200166417
GAS6	0.173791504
IL22RA1	0.116028431
REXO1	0.00690996
SLC18B1	0.086412485
MRPS26	-0.205096516
KMT5C	-0.285610799
SORBS2	0.249986096
PHKA1	-0.359654142
TRIM31	0.326209434
WDR54	-0.315819465
ITGB5	-0.085581382
ABTB2	0.08010819
PIMREG	-0.323099085
NID1	0.025684048
LSR	0.110523906
MPV17L2	-0.120840534
FBXL16	-0.093708157
PSCA	0.187316295
ENC1	-0.640770262
EML2	0.092547709
EPS8	0.339467752
PRADC1	0.442534431
EFHD2	0.237177818
AAMDC	0.202396159
WASHC1	-0.058141923
COQ4	0.221855278
NEMP1	-0.487212706
PECR	0.393637493
SLC7A7	0.060603523
YIPF3	0.171993172
MRPS18A	0.107772184
RAB15	-0.322695913
FADS6	0.269243079
SDCBP	0.109487451
USP53	0.317428615
GPR108	0.412140931
ALKBH2	-0.470588526
SEC13	-0.01516404
MEDAG	0.052968271
GEMIN8	-0.30814674
PRR36	-0.379617571
ATP5PD	0.203438643
NPRL3	-0.395329066
RBBP9	-0.137709096
MLH1	0.030013698
CXCL3	-0.374375694
PAF1	0.035453449
APOL2	0.069379925
CAPNS1	0.226054553
RAB3IL1	0.04518659
DMRTA2	-0.121888975
ATP6V1G1	-0.161785789
NEDD9	0.470750622
REG3A	-0.078749059
RPL38	-0.296445115
TFF2	0.091079558
LTF	0.19283788
RUBCNL	-0.224079535
POU2AF1	0.556976871
SERPINB7	-0.02043049
ALKBH7	0.240022659
TCF12	-0.143675587
HNF1A	-0.181711257
CD83	-0.123303395
COPS9	-0.103337563
HLA-DQA2	0.141697004
THOC6	-0.219843834
TSPYL5	0.269516788
SERPINA4	-0.191124017
AKR1E2	-0.324784471
ARMC10	-0.552163395
SNRNP27	-0.056067773
C8G	0.451273079
CHAD	0.757635616
PCDH7	0.218214456
PIWIL1	-0.197727982
C3orf85	0.498433483
ARVCF	-0.330673766
PJA1	-0.308388266
NECTIN3	0.414787427
HOXD9	-0.079527653
ASMTL	-0.009721966
AGFG2	0.551799236
MAML2	0.071604327
ENAH	-0.293788983
HSPBP1	-0.167619649
DEF6	-0.067777919
LSS	0.01689352
MPZ	0.548617384
VSNL1	-0.513098916
ATP9A	-0.080656771
CBFA2T3	0.406099777
MAOA	0.632901252
HOOK1	0.038596305
ZNF608	0.071232134
CHST15	0.204572716
NUSAP1	-0.382483482
PLAC9	0.631418293
EPHB2	-0.266191334
SLC22A4	0.391670446
CMPK1	0.204443939
NDUFS6	-0.000426041
CLDN3	0.176225116
SOS2	0.487052921
CLCA1	0.67269363
PGK1	-0.227266589
FGFRL1	-0.389187291
PRXL2A	0.265122473
TCEA3	0.567205118
TMOD1	0.454882283
LRBA	-0.017883779
RGL2	-0.366726695
ZNHIT2	-0.21308473
PHLDA1	-0.506971127
FOXP3	-0.221992701
DEPDC7	0.015916677
ANKRD46	-0.25515344
DUSP27	-0.163235274
RIPK2	-0.631970616
B3GNT2	0.158322593
ACO2	0.58665545
EPSTI1	-0.2445948
PERP	-0.453843776
PLAGL1	0.09625339
COA6	-0.121283992
RORC	0.381418364
BAHCC1	0.059004902
FAM171A1	0.246723
SOD3	0.043503824
AMOT	-0.116653146
TNFSF13B	0.011175772
HABP2	-0.128247101
LAMP1	-0.155607542
PLPBP	0.304361877
MRPL22	-0.11628599
PANK1	0.168122108
FAM210B	-0.173333606
ABCC3	0.458503592
DOK4	0.484420735
CENPQ	-0.326684209
NAV2	-0.111785264
SOCS1	-0.039121195
TWF1	0.052515371
HAPLN3	-0.327738328
SYNE2	0.16743405
FSTL1	-0.059759788
PLOD3	-0.35734383
SLC35C1	0.357028623
POLR3G	-0.414956838
SPAG16	0.174441485
DVL1	-0.18176453
TGDS	-0.443316621
ZDHHC12	0.209165108
ZDHHC1	-0.184274158
TNRC6B	0.111226553
KLF15	0.173765557
RASD2	0.618334369
LACTB2	-0.221789036
LYRM7	0.151039832
XAF1	-0.113215202
PER3	0.34929395
WNT11	-0.249128085
RIBC2	-0.238940844
GIPC1	0.410683163
RPL22	-0.07073734
MBNL2	-0.132815845
IDNK	0.262267826
KLK11	-0.087602924
ZNF593	-0.311661677
DXO	-0.378560806
PRPF40A	-0.354915802
C11orf95	-0.414405873
SPATA13	-0.306001073
ZNF292	-0.114954023
ANGPTL1	0.468343662
DNASE2	-0.139336495
HSPE1	-0.421238376
CITED2	0.654661774
STXBP3	0.170727968
NABP1	-0.205065971
SULT1C2	-0.186436582
TYROBP	0.212883667
PEX16	-0.073310891
SF3B5	0.068072636
FARSA	-0.247372947
FREM1	-0.209505435
MGST1	0.312405552
PNPLA2	0.275940782
MFSD4A	0.597713431
GPX8	-0.192764742
DUSP6	0.00590436
REEP6	-0.203470834
ARFGEF1	-0.042405504
HGS	-0.105539185
ENG	0.071368076
RAB23	-0.016571763
LMTK3	-0.358602389
ACOT2	0.334642239
BZW1	-0.020716938
SYT11	0.207650174
MLLT3	-0.03880306
MOB4	0.083540718
EXOC3L4	0.231250566
LY96	0.256023027
PPP1R9A	0.075050772
CH25H	0.059007777
TRIB2	-0.099447211
PTPRF	0.509127822
HIP1	-0.319047033
TPM4	-0.309019846
TRERF1	0.08539891
METRN	0.026265228
CRIM1	0.120126239
ABAT	0.141573486
SYNM	0.371353208
CNPY3	-0.289613458
LRRC36	-0.318297354
HMGN5	0.043816318
PEG10	0.15939186
SCD	-0.578980244
KLRB1	0.585248982
ADAMTS15	0.093485755
PRF1	0.094406161
NELFB	0.003192759
SLC11A2	-0.315155289
CXCL2	-0.320784144
ANKRD12	0.284004569
CACHD1	-0.183566315
RBPMS2	0.416566504
FAM117A	0.271404638
TRIM47	-0.011409526
MCU	0.451646213
MREG	-0.142094525
NMNAT2	-0.003501313
FCRLA	0.558329868
TP53INP2	0.695393877
PHACTR2	0.018412029
LAMTOR2	-0.009135928
ATAD2	-0.534990477
WBP2	0.286012636
ANO1	-0.085685744
ZEB1	0.164296461
S100A6	0.099003592
HMGB1	-0.290312662
RPL18	-0.190169033
TMEM211	-0.259151629
WIPF1	0.212228508
ROBO1	-0.170821361
RAP2A	-0.225396083
F13A1	0.4854727
CELSR1	-0.47784416
CLDN2	-0.405606551
CDK1	-0.456197032
ACSL3	-0.124657173
NRP2	-0.003764693
SLC25A10	-0.048946607
CTNNBIP1	-0.003967403
RFLNA	0.306747971
C11orf53	0.247452616
FRMD5	-0.329326868
NKAIN2	-0.064565312
NOC4L	-0.267739812
ARF5	0.000850429
NEK2	-0.5109958
TDGF1	-0.370572556
SCCPDH	-0.022200734
IL13RA2	-0.091241725
PLA2G10	0.601785471
AP5Z1	-0.184427648
TMED2	-0.143428762
ELOVL1	0.274472363
AGTRAP	-0.32316175
FGFBP1	0.359743917
COX8A	0.315562584
TMEM94	0.245995126
SYTL2	0.52920043
HSPA13	-0.022508282
UGT2A3	0.671834188
MACF1	-0.102236181
FAM162A	0.545689673
NIPAL2	0.207478264
KIF12	-0.25261198
PUDP	0.078136268
TEAD2	-0.156489277
SLC2A12	-0.369090972
MGAT3	0.236753796
ABHD14B	0.203246035
WASHC2C	0.456292471
DUS3L	-0.302483906
C19orf33	0.407942628
MAGT1	-0.060726815
TPSAB1	0.500510533
GGT5	-0.041133283
GPR183	0.292761462
GSTM4	0.420703599
DUSP8	0.164769345
P2RY14	0.614137902
GRK6	0.025518802
SMTNL2	-0.196849382
FAM234A	0.173056581
SMPX	0.096962688
SLC39A3	-0.131601938
SDR16C5	0.107610891
MIB1	-0.011716776
ITGA1	-0.034242775
PATZ1	-0.388378638
MS4A7	0.369060107
SNAPC2	0.09315365
CYP2D6	0.147547706
NDUFA4	-0.159794952
MTX3	-0.155215854
HYAL1	0.25964012
LRP4	-0.03800657
CLDN9	-0.227324561
SLC4A3	-0.126349187
AKR1C3	0.356167543
KBTBD12	0.205010164
RASD1	0.342071363
PHOSPHO2	-0.083656552
GLRX3	-0.37848837
GPR176	-0.225107848
ST13	-0.029450346
TOMM40	-0.321340143
TAPBP	0.09984015
HEBP1	0.206731508
LEF1	-0.377660691
NUP188	-0.41070216
FBL	-0.362043404
TLE1	0.220808197
UQCRQ	0.132228588
UGGT2	-0.461367488
HIGD2A	0.274921221
PLS3	-0.443071128
STRIP2	-0.350855533
UBA2	-0.427347125
REEP4	0.164612914
KEAP1	-0.060530382
LMF2	0.172966215
BMP4	-0.323974449
FUT4	-0.108639881
VSIG4	0.328571486
SEMA3A	-0.221033097
NXPE1	0.646860144
ATP5MF	-0.097781206
SH2D3C	0.196273696
RPL36A	-0.393611689
ITGA11	-0.34058006
CTSH	-0.298541552
GALNT3	0.122185327
PARP6	-0.151921875
LHPP	0.314316487
ADAMTS14	-0.311378347
PRSS22	-0.533231659
DHFR	-0.109319336
SSBP4	-0.328441439
GHR	0.436695472
MYB	-0.151691802
TSPAN6	-0.113048882
GPRC5B	0.129352285
FMC1	0.162896226
TSPAN3	0.570979182
NIPSNAP3A	0.325754263
PHF6	-0.383610315
FNDC4	-0.121476135
TMEM54	0.553530019
DPY19L4	-0.23761508
BCL10	0.502011845
CHRNA3	0.33913858
QPRT	-0.123992182
ACOX1	0.656969138
C7orf31	0.57153645
LYPD5	-0.051484768
UBL5	-0.002751524
COX4I1	0.215222055
TRIP13	-0.655730603
CCNG1	0.146181507
SLC22A18AS	0.742513953
SLC40A1	0.36247171
B3GNT3	0.200471429
C2CD4A	-0.363063406
SESN2	0.636559231
FLOT1	0.08666891
RANBP1	-0.48426227
SMOC2	-0.09368094
ZNF704	0.120987497
FCER1G	0.123453684
MFGE8	-0.091417802
RAMP2	0.081543319
CHKA	0.137535772
PRDX2	-0.071068758
C11orf96	0.026218239
SNX13	0.147613423
DIMT1	-0.394871101
IFITM2	-0.200547398
MARCKS	0.451342161
BCO1	0.338967034
DYSF	-0.011903812
RHOC	0.542159797
GPER1	0.524998423
FYB1	0.295456747
DNAJB2	0.12456133
HSPA8	-0.244110808
PEMT	-0.217924047
ZYX	-0.206469811
DPY19L1	-0.384895364
TNFRSF13C	0.416379417
GTF2IRD1	-0.664006483
ORMDL3	-0.051778089
PCTP	0.222417737
LHFPL6	0.054820506
FFAR4	0.465848531
PRKCB	0.576422915
MATN3	-0.327495599
PDE4B	0.140869248
MOXD1	-0.029443289
CHST2	0.285028808
ERAP2	0.018564865
DCXR	0.011307076
RPL37A	-0.281627715
MYO1F	0.201623037
BRI3BP	0.076692915
OTC	0.343350196
TNFRSF10D	0.093086322
SPACA4	0.12006732
NUDT19	-0.283220369
ELF3	0.243576465
SRGN	0.240065587
HINT2	0.233198562
CDC42EP3	0.23880875
HLA-DQB2	0.14674226
NR3C1	0.448480117
MMGT1	-0.001542266
ZMIZ1	0.445848691
PYGB	0.094160064
AIFM3	0.326922179
OLFML2B	-0.387702391
CPNE3	-0.151132062
PFDN2	-0.398501961
EDEM3	0.283431217
CPSF4	-0.392132367
POLR2K	-0.261836059
MYO15B	0.418041432
EPHX4	-0.477478297
ZNF22	-0.075471312
TMIGD3	0.550661207
DBI	0.116541737
MYORG	0.648872865
PTPRJ	0.209818923
NTS	0.08715351
SPTBN2	-0.545208378
CITED4	-0.223276239
C3orf70	0.404282628
DYRK4	-0.078201867
CERK	0.290801395
EEF1A2	0.230947557
GOLT1A	-0.291614608
LCP1	0.306073857
MSRA	0.438520084
HK2	0.532716458
GJC2	-0.045383442
PLEC	0.109544264
TPI1	0.036012421
ARHGEF25	0.278134621
KIRREL1	-0.212829665
GABPA	0.144280587
MICAL2	0.380861145
VLDLR	0.313522696
CLK1	-0.285735389
PDK2	0.418113111
TBX3	-0.139390781
MXI1	0.601831322
TCOF1	-0.536942234
TMEM45A	-0.013752377
DEPTOR	-0.098757678
KLHL5	-0.010508167
DOHH	-0.140317586
EIF3H	-0.38300504
C1QTNF1	-0.240176063
NPC1L1	-0.130734965
ATP6V0D1	0.552488749
MAP4K4	-0.415357294
ACD	-0.412527609
ADGRL4	-0.047435416
ADCY5	0.571021694
TMEM47	0.193529723
MT-ND4L	0.112971643
TMEM102	0.321780086
CDC16	-0.416514842
DST	0.240514129
CCDC124	-0.142871244
BROX	0.047527283
SPNS3	-0.258675585
SGO1	-0.410745465
LRRC2	-0.220252302
DRD2	-0.212036042
ABI3	0.360685762
SDHAF1	0.032138928
HTRA3	-0.273311549
RAP1GAP2	0.039921514
COLGALT1	-0.389687094
FDXR	-0.095206091
FMO4	0.632432596
DDX41	-0.088552172
TOX	0.535127366
DNM1	-0.15942681
ADAM12	-0.415324041
CTSC	0.120745699
MIS18A	-0.361805265
FGD5	0.070541191
TCEAL8	0.062764464
PFAS	-0.324645545
CC2D1A	0.249550742
MAGEB17	-0.255031101
CNIH4	-0.058789705
MCM8	-0.419536579
BCAS1	0.795992667
CA8	0.035372185
GNG7	0.668670693
MRAS	-0.002746146
REPIN1	-0.156101728
RPL39L	0.080467428
PSMA2	-0.22094394
LUM	-0.11361513
CD47	-0.301584772
MTM1	0.619048713
UBA6	-0.283285902
HS6ST1	0.121460004
CXCR4	0.089353133
TGFBR2	0.08685791
G0S2	-0.151188788
RNF44	-0.165394049
MEF2D	0.442201508
CIB1	0.334286171
OLFML3	0.224815866
STXBP6	-0.034022699
ACOT13	0.30419634
RIDA	-0.115923097
FLNC	0.294194452
UQCC2	-0.28230264
PRKCG	-0.155116228
RBM6	-0.242962163
MYOM1	0.489670737
PODXL	-0.368456868
PRKX	-0.072633797
FUCA1	0.775558846
DIAPH2	-0.171602891
TK1	-0.175812179
AUNIP	-0.563390967
PRR15L	0.252633
MAPK11	-0.086817425
PLIN4	0.301649467
DECR1	0.335076835
INTS11	-0.066531552
GBP1	-0.023045849
GALNT1	0.27872038
GRN	0.300838695
CDKN1A	0.526495282
DMAC1	-0.058120837
PDS5B	-0.237195669
FBXO32	0.391048515
SDS	0.039536773
C5orf38	-0.192718215
COX16	0.090923061
GTF2A2	0.190783315
MKRN2OS	0.428793777
NELFE	-0.122261352
ANKRD9	0.523868907
GTPBP2	0.071156619
SPOCK2	0.28554174
NXPH3	0.159379947
LILRA5	0.112892289
LSM10	-0.051708251
CFH	0.3234308
ZNF628	-0.071273965
ELF5	-0.176424031
EDNRB	0.494315522
SPP1	-0.37125543
CLUH	0.075358202
SYPL1	-0.135325286
RGS1	0.158120906
PDK4	0.640511791
ERN2	0.393140169
GDA	0.250485071
LAMTOR5	-0.031443339
CSAG1	-0.076603575
CCNG2	0.467462029
MMP24	-0.166481941
IL18	0.398197986
ACTB	0.110987006
ITCH	-0.039065337
BPTF	-0.091458097
AOC3	0.352206146
TNFSF10	0.550313914
ABHD12	-0.078937721
OXER1	0.088108972
CPE	0.181649601
ACSF2	0.510561503
DEFA5	0.019369076
LAMC2	-0.177268515
TAP2	-0.145821295
TSPAN1	0.757703018
IL34	0.062093095
SHISA3	0.490796305
COMT	-0.23739246
WDR4	-0.498428299
RHOB	-0.006866667
SPHK2	0.187271857
GATD1	-0.370362446
ATP6V1FNB	-0.359325621
CARS2	-0.429692334
FUT6	0.282358944
CDCA3	-0.432954653
PCSK9	-0.360706139
SOWAHA	0.404651481
KRT5	-0.068253466
RPS27L	0.180399491
NTMT1	-0.468922871
MRI1	-0.302865468
CAPN13	0.435162073
MINK1	0.411517534
PTCH1	-0.066516588
TNS4	-0.455055172
COMMD1	0.06892398
UBE2L6	-0.065348604
ADCY9	0.586137748
ARHGAP5	0.052295632
C10orf99	0.468445125
RENBP	0.082439571
PFN1	0.193790055
SEC63	-0.192769317
ZNF649	0.036953329
PLD1	0.555569462
TMED9	-0.022573169
GPX3	0.485189091
SFTPB	-0.082420062
PDLIM1	0.447668679
EVL	0.250959028
WFS1	-0.24538538
RPA2	-0.18811135
ADRA2C	-0.207682465
CTSL	0.096259006
TTYH3	-0.400963826
MRPL4	-0.227526817
RTL8B	0.080312294
KRT6A	-0.164003473
CUEDC2	-0.16960153
PSMB5	-0.177866903
AKR1A1	0.081070276
PKIA	0.08811445
TP53	-0.070343477
GPALPP1	-0.358770354
GNA13	0.488130808
ATP5F1D	0.138755801
JCAD	0.056665809
PMEPA1	-0.378736998
SYNJ2BP	0.3906901
SELE	-0.201116132
GPR15	0.802297052
CCT8	-0.316372295
RPLP2	-0.129791871
HBEGF	0.088293596
FCAMR	0.241414151
LTK	0.481614682
STOX1	-0.211992068
NAA15	-0.437030113
SCRIB	-0.210656141
DPYSL2	-0.082310927
ROCK2	-0.028061085
UQCC3	-0.041066508
CYSRT1	-0.282028397
FLNA	0.14503521
TMEM63C	0.373623581
TRPM5	0.250069065
NDUFV2	0.25025116
SLC25A32	-0.459290116
ATP5MPL	0.130303976
RFNG	-0.090514507
KCNH8	-0.358387467
WDR18	-0.177406585
PER1	0.325249154
ROMO1	-0.101439509
ABHD6	0.522934256
HAGH	0.17260847
SINHCAF	-0.421851137
ANXA2	0.006090402
SYNGR2	-0.053491141
PHLDA2	-0.214823723
EIF3G	-0.219616055
KIAA1549	-0.586439523
GUCD1	0.439661496
IL2RG	0.190098196
CD7	0.361095936
PTP4A3	-0.45390079
TYMS	-0.087267913
C6orf15	-0.238175002
MRPS23	-0.47709764
PTTG1	-0.408519098
FECH	0.432451651
LIMCH1	0.031624385
SLC5A3	-0.028719803
LATS2	-0.024837701
ELOC	-0.391015131
ZNF595	0.104329841
RPL5	-0.154890459
ERO1A	-0.258489285
ELN	-0.114383643
TAX1BP3	0.531956996
ETFA	0.433467461
BOD1	-0.420556439
SRPK3	-0.180884114
GPC1	-0.209027087
PHB2	0.030912717
TMEM250	0.114703837
PSMA3	-0.26327185
BCL3	0.17171601
CHN2	-0.027904196
CHGB	0.50371505
UBE2M	-0.134359228
LY6G6C	-0.23140526
ENO1	-0.212845803
LRRC25	0.249810199
SLC26A3	0.704425309
MT-ND4	0.123306549
SYNGR3	-0.032088455
ADAP2	0.294007938
KIF19	0.281424855
ADCK5	-0.12829055
MAP3K20	-0.40909826
RXRA	0.535261302
HSD17B2	0.82088454
FAM83H	-0.301169142
CSF3	-0.138143355
ESM1	-0.578473714
CCDC183	-0.111677194
CARD16	0.359425448
GEMIN4	-0.190288555
TMEM92	-0.006165581
NOX1	-0.028308892
SLC28A3	-0.173690039
C1orf21	0.449219697
LIPH	0.595496996
OLFML2A	0.24861345
SH3PXD2A	0.147719314
PIM2	0.194417764
YWHAB	-0.18071189
DPM2	-0.342299061
DCDC2	-0.109583832
MIER3	0.656283447
S100A4	0.015687294
CLDN1	-0.72863583
JAM3	0.282521195
ZNF395	0.153476233
GALNT7	0.411999814
ATRN	0.082278179
TAF1C	-0.33693438
HLA-G	0.15234537
SRF	-0.012410046
SLC6A14	-0.161010297
PLSCR1	0.110204289
UBE2E2	0.063436769
HSD17B14	0.106443088
OPN3	0.655580072
BDH2	0.305815887
MT1G	0.63684775
SMAD6	-0.226420763
PRR15	0.322135303
ITGB6	0.163890711
TNFRSF1B	0.016669841
MRC1	0.322111019
GATA4	-0.132064136
FURIN	0.239027399
ALDH3A1	0.200846768
MAGEH1	0.237078489
ARHGAP33	-0.268669437
ODF3B	-0.089688947
EIF5A	-0.062704349
NBL1	0.38150427
DRAP1	-0.18376094
CEP170B	0.298351527
PTGER4	0.670969928
SSC5D	0.149188389
MCUB	-0.107068218
GMPPB	0.297883714
NBDY	-0.129215716
KRT19	0.339624687
NPM1	-0.433646944
ZBTB7C	0.717364224
EGFL7	0.025763496
MRPL23	-0.057330266
DMKN	-0.176110809
GNB2	0.047494546
TST	0.595449919
CEACAM6	-0.067612171
EIF4A3	-0.226027908
S100A9	-0.149429329
DDN	-0.451214331
AMOTL1	0.230395937
PHF11	-0.228336288
SLC29A2	-0.183451449
CALCB	-0.011894189
CISH	0.038078994
RNF186	0.430300029
UCP2	0.12938301
CLCN3	0.189710591
CTSA	0.357851478
ZNF761	-0.384292697
TNFRSF10C	-0.217712435
MYRIP	-0.039255268
IFI27L1	0.172003513
DGAT1	0.210186735
CTSF	0.198005898
CLCN5	-0.357001306
AAR2	-0.308750273
LYSMD2	-0.144432957
MED24	-0.120630286
SHANK3	-0.151553686
SKA2	-0.255196941
ATP8B1	0.704676161
HCFC1	-0.175446667
TYW1B	0.032846093
SPPL2A	0.729430787
PDP1	-0.379084588
MUC20	0.250385887
POFUT1	-0.257757671
IL10RB	0.622134098
PTK2B	0.558709726
MS4A6A	0.379949932
SULT1B1	0.680015462
MTRNR2L8	0.092535485
ASF1A	-0.088444296
POLR2E	-0.030816533
ZBTB47	0.149870432
PITX2	-0.02607421
FOXK1	-0.361897707
TUBA1B	-0.011594305
ASPG	0.684998053
LSM14B	-0.41201997
CYB5B	-0.276940443
KIF2C	-0.504924151
NINL	-0.174861187
DAPK3	0.008558044
KLK4	-0.009825269
NIPSNAP2	-0.038471987
CCDC113	-0.39420287
ROGDI	0.356240734
PPP1R14C	0.26661305
CLCN2	0.459438011
GUSB	0.091825347
MYH10	-0.17850877
ARF4	0.171729169
MGST2	0.167201782
PDRG1	-0.423632191
TAF4	-0.36300333
C11orf71	0.216269722
MRPL16	-0.083525287
PLK1	-0.365291906
TMBIM1	0.46527853
RASSF3	0.169563728
TCF21	0.641553625
ATOH8	0.238096942
TRPC4AP	-0.282325503
ZFAND1	-0.375888129
TNFRSF11B	-0.162693003
FRK	0.250970892
GNAS	-0.167535326
IGFBP6	0.405168112
AKR1C4	-0.220958245
ASPSCR1	-0.304095067
STK26	-0.245286598
MMRN1	0.603762759
IL6ST	0.351682629
CSF2RA	0.096101387
PPM1H	-0.610000151
JAK2	0.137597851
RNF183	-0.251181172
CRYM	0.251602009
CPNE2	0.387253292
PTPRO	-0.241073191
CTSV	-0.297078215
SLC7A8	0.016134368
MDH2	-0.056594158
NEK3	-0.266301862
INSIG1	-0.218654816
SUGT1	-0.342096102
KCNK1	0.250573468
WNT9A	0.347680646
CNTD2	-0.289594009
HPN	-0.079990377
NRGN	0.093137101
CYBRD1	0.422537297
CCDC152	0.628822467
HERC6	0.045661092
TRMT61A	-0.262506045
LMAN1	-0.030682005
CTU2	-0.395609251
LBR	-0.285851226
PAK1IP1	-0.467385741
CHMP2B	0.362139667
TSPAN7	0.661708014
MNX1	-0.243772874
TMEM125	0.351181393
CCL8	0.470560633
YAP1	-0.41702106
RRBP1	0.059263843
KNSTRN	-0.399631418
XRCC4	-0.194804487
INF2	0.310810517
MYC	-0.556626681
CYC1	0.06437891
FGD1	-0.053432822
FNDC1	-0.231505681
PAMR1	0.519260119
RCAN2	0.549829787
HHEX	0.244096668
RBP5	0.355322417
OSCAR	-0.187014807
MMAB	-0.13777961
DYNLRB1	-0.202019779
ADGRL1	-0.128502843
FMR1	-0.221343742
CD8A	0.256624202
CCDC51	-0.17867773
MEIS1	0.251934299
INPP5K	0.44888003
AKAP11	-0.24273741
CLN6	-0.196950547
MZT2B	0.027017276
TENT5A	0.513082556
JPH1	-0.510612837
MMP19	-0.053158541
AGMAT	-0.139407651
SUB1	-0.130646145
ADGRG7	0.434685935
CLIC6	0.277546119
EFR3A	0.030427761
GRB10	-0.386411043
IRS2	-0.153493017
PAQR6	-0.043189747
ISYNA1	-0.100971197
CCDC167	-0.307614652
B3GALT2	0.058883743
SNRNP25	-0.051548449
FOXD1	-0.157799476
MED12	-0.144431437
MMRN2	0.262684802
SULT1A1	0.67656205
UTP4	-0.586628635
TRIM33	-0.097702313
SGPP2	0.417044857
ALDH5A1	-0.09095539
ZNF544	-0.110768229
GPR160	0.105550919
TCF4	0.081319838
MLF1	-0.073911511
GUK1	-0.074889767
MYADM	0.114513113
COPZ2	0.065822034
GSE1	-0.184823392
PTBP3	-0.18402216
MITF	0.118306295
NEDD4L	0.612275867
ZNF414	-0.041944725
TMEM74B	-0.360749725
HDHD5	-0.14801872
SPINT2	0.242381408
COTL1	0.145402885
MASTL	-0.418157006
STRN	-0.048291049
MICAL1	0.003709904
RBM3	-0.212896126
GFPT2	-0.059943499
ENGASE	-0.313914237
TM4SF1	-0.315783428
NMU	-0.21112071
CRAT	0.367335962
HLA-DMA	0.17748932
NTN1	0.586838019
STAT5A	0.039623457
CLIP2	0.295276258
LRRC10B	-0.174171596
B3GNT7	0.657509825
VSIG2	0.697128763
GATM	0.184361234
HIBCH	0.291987683
LEFTY1	0.218690028
C19orf25	-0.005685115
HMOX2	-0.02478608
YBX2	0.152062144
TRABD	-0.093357266
PRSS2	-0.131980291
DKK3	-0.068806748
MUC1	0.29417864
GPC3	0.131030206
EPHA4	0.286293527
IKZF3	0.315727254
NOP58	-0.604714037
SDF4	0.275583167
SDHAF4	-0.157005252
RASL12	0.262855287
DYNLT1	0.072299977
CASP1	0.199581764
NDUFAF8	-0.32804291
TIGD1	-0.494524713
CXCL1	-0.366416563
APOBEC3C	0.15838476
EPHA7	0.390173756
TTK	-0.450249072
CRNKL1	-0.196851459
RPS6KA4	-0.05813922
GAR1	-0.340496452
LPCAT1	-0.271731206
RAET1L	-0.246193102
HGD	0.454148171
TSHZ2	-0.111212491
FBXO17	0.019491284
MPEG1	0.543675165
ATF4	-0.175124812
ARHGDIG	0.045909355
CDCA5	-0.530732064
P4HTM	-0.151325535
FRRS1	0.416240585
MYEF2	-0.100754969
MRPL27	0.101178942
PPFIA3	-0.054734824
BLOC1S4	-0.045301619
PROM1	0.116795734
RAB40B	0.051768087
MAPRE1	-0.363086342
USP1	-0.134616391
KCTD12	0.355510433
TCEA1	-0.168315248
LYAR	-0.560213242
POLD2	-0.43595887
PXDC1	0.066810054
MARCKSL1	-0.272546889
SMIM26	-0.152362305
SYNCRIP	-0.412807111
EDAR	-0.34478311
FAM122B	-0.39434913
PTGDS	0.380030503
ST3GAL4	0.408302785
KIF13B	0.559489374
SLC35A1	0.36424511
CASKIN2	0.215677143
SYBU	-0.202751772
ALDH3B1	0.063731098
HOXD11	-0.046071978
SLC2A8	-0.221405027
CDKN2D	0.062673188
KCNJ13	-0.00670672
NEU1	-0.158282912
ADGRG6	0.115156341
MAP3K5	0.051615024
AGO2	-0.446831002
NMRAL1	-0.2517368
PDGFRL	0.035202146
MGP	0.243678634
RBM41	-0.249367481
VPS13C	-0.07373731
BCLAF1	-0.137754453
SLC44A4	0.669663865
FAM111B	-0.394701225
PTPRH	0.767250722
IFNGR1	0.325470068
RPUSD2	-0.089428013
ZNHIT1	-0.007432509
ZNF24	0.197894525
TMEM132A	-0.544612475
ANP32E	-0.215606447
HNF4G	0.342462759
PSPH	-0.501543926
ADCK2	0.036617596
COL14A1	0.254311293
COASY	-0.089512393
ZNF644	-0.013388397
APBB1	0.298566205
SCNN1G	0.543880904
SSPN	0.382826519
HOXB6	-0.065687169
SPRR2E	-0.075744489
PNPT1	-0.559948332
LHFPL2	0.431624738
EIF4E3	0.637909553
RPS6KA1	0.546333464
RPS9	-0.101136872
RPL3	-0.099834463
ADAMTSL5	-0.236625931
CCDC34	-0.427153618
PI16	0.689040974
RNLS	0.264860762
IL6	-0.168471574
SLITRK6	0.270923205
AP1B1	0.362484139
TMEM179B	0.196534408
HSD3B7	-0.1090244
XPNPEP2	0.237482559
FN1	-0.217424525
ANO8	-0.156610009
SDHAF3	-0.059270923
UBR5	-0.237230868
MLST8	-0.139756593
PIWIL2	0.010678615
PRSS8	0.432470774
DACH1	-0.372522868
SLC4A4	0.889051266
FDCSP	0.43148766
CCDC88B	-0.083087292
MTERF1	0.101766335
SMPDL3A	0.790101686
IFITM3	-0.403552538
SSNA1	-0.010739398
CPM	0.736368742
RRP12	-0.589056702
TRIM13	-0.060378112
ZNF711	-0.083840891
PLA2G4F	0.344623266
ANAPC11	-0.139490789
TFCP2L1	0.297252684
TRAPPC2L	-0.141246105
CDC6	-0.500773344
LMNB2	-0.423928708
EGF	0.095791861
RANBP2	-0.174339831
DNPH1	-0.050226028
TXN2	0.247962559
CNTFR	0.701288911
TPRG1L	0.508148582
DPCD	-0.36280209
TMEM251	0.364525609
CPA6	0.026233774
NSG1	0.41342468
AHCY	-0.43514041
ELK4	-0.211075039
MFHAS1	-0.037238858
PLEKHA2	-0.152776869
PHF19	-0.438454327
GTF3A	-0.509192195
KRT23	-0.446138621
RASSF6	0.414683783
GRPR	-0.235413846
CD24	0.278546636
OXGR1	-0.21656307
DCK	-0.031321276
ARHGAP30	0.354762768
ETNK2	-0.199396181
CHMP2A	0.28992493
ANKRD10	-0.375346012
IGFL2	-0.159798017
NUDT2	0.047977812
NDUFAF4	-0.218519191
ACY1	0.105916233
CPA3	0.509082041
E2F1	-0.514773236
CPTP	0.470143944
PYY	0.837209164
FMNL1	0.205545643
PDIA3	-0.089272611
PLA2G12B	0.133103974
RIMS3	0.459199468
CSF1R	0.376067318
GPRIN3	0.01593286
FOSL1	-0.407852396
STX19	0.36100846
RPL11	-0.19044552
RNF157	0.009073744
CTF1	0.144625857
FAM20C	0.070154655
THAP11	-0.039420026
PLPP2	-0.191501574
RIOK3	0.674005495
NDUFB9	0.076347111
CD79B	0.53761831
SUMF2	-0.154005277
ESAM	0.034503108
BDP1	-0.200125076
NOTCH1	-0.203589309
SLC25A4	0.290346453
GRAMD2B	0.66919438
ALAS1	0.44015051
PARP3	0.1615094
LYPLAL1	-0.152625967
TIMP3	-0.057404159
C12orf75	-0.203371752
NR4A1	-0.008963054
EGFR	0.348510573
PRRC2C	-0.2181677
CAV2	0.067499302
MYO1E	0.403484594
NNMT	-0.211136328
VCAN	-0.324075308
CBX6	0.220148726
LMBRD2	0.240499463
NHLRC3	-0.214919343
CARMIL1	0.208827598
OLR1	-0.349224612
AKR7A2	0.343033963
GBP5	-0.060515973
ZBP1	0.074874378
STX10	-0.133314197
EPPK1	-0.152148265
GRHPR	-0.006665232
ATP5MC3	0.340169537
AURKA	-0.523817307
LARP4	-0.250777008
PDGFA	0.174689939
PCMTD2	-0.431693138
CPXM2	0.257973348
MRPL45	-0.250465522
MAL2	0.043650291
OSBPL7	0.337132457
SOCS2	0.448072019
GBGT1	-0.047510558
ID1	0.183956388
IRAK2	-0.346278673
RCN1	-0.569470218
RETNLB	0.462614158
ZNF264	0.123002573
ACKR3	0.179009766
CD37	0.379071587
ALDH16A1	0.063586143
PFKFB4	-0.076187042
NUTF2	-0.424273516
HJURP	-0.621730603
GGT7	-0.004669718
PDX1	-0.505373047
UCKL1	-0.367198632
CERS4	0.075202817
TP53I11	0.075231924
PAQR8	0.617865734
NLRP6	0.023188483
PRMT1	-0.331414314
PHETA2	0.170284563
ANPEP	0.72324604
PLXNA1	-0.501861002
ZC3H12C	0.503441111
PI4K2B	-0.088889616
CYP4X1	-0.242779858
SLC25A34	0.910718342
RPL32	-0.221301388
DSP	0.204004113
SHROOM1	0.179690715
NRTN	-0.02621937
NDUFC2	0.067890808
CDK8	-0.397356834
PDPN	-0.357269869
LMAN2	0.009819498
CNFN	0.059355404
SLC19A1	-0.243751525
ZEB2	0.311442385
INHBB	-0.339268935
PHPT1	0.051359701
ZSWIM1	-0.309452073
ARHGAP21	0.212721391
SLC18A1	0.133701364
TRAPPC1	0.189754356
DSC3	-0.197366149
PRKD2	0.099688961
RPS18	-0.225315087
HOXA3	-0.08506996
NCR3LG1	-0.268482467
SOWAHC	0.199826453
C2orf72	0.506811223
SLC16A1	0.261701195
HLA-DOA	0.20996207
FOXRED1	-0.131475754
TRPV2	0.139586486
TMEM200A	0.086433714
DPM1	-0.382159695
OVGP1	-0.381275415
ASGR1	-0.262102722
OR51E1	-0.15068587
YAE1	-0.305345536
ZNF518B	0.088560209
COX6B1	0.15388928
ATF7IP2	-0.178532689
SLC52A2	-0.244308573
RBP7	0.099501591
SCG2	0.432991841
RASEF	0.094596962
CCL2	0.098809271
RNH1	0.02810353
SVEP1	0.351984752
WDR62	-0.438149693
ANGPTL4	0.045344082
SIGIRR	0.202337704
NGEF	0.278706351
SLC49A3	0.411190482
PFKM	-0.330901054
TMC5	0.054004975
COMMD4	0.006381805
SSX2IP	-0.368392557
PSMG3	-0.299702049
CBR3	-0.045496396
C6orf136	0.499408565
DOK3	0.193200194
FJX1	-0.529587582
SPC24	-0.396310354
SNX24	0.510516392
CCDC86	-0.517077883
C1QC	0.339937127
POSTN	-0.205800813
FOXN2	-0.237243102
SMN2	-0.190699663
FPR1	-0.059386294
EIF3D	-0.243440863
MLPH	0.248426429
DHRS7B	0.262215262
IFI44	-0.18661215
DDX27	-0.44262621
CSRP1	0.420609144
FOXJ1	-0.044825787
TMEM35A	0.442951011
BIRC7	-0.19074563
PHC3	-0.091225864
FAAP100	-0.190677598
CHD6	-0.383855043
TAPBPL	0.352719238
ISG20	0.377963059
MTRNR2L1	0.067122062
EIF2AK2	-0.278348068
OGFRL1	0.031079139
PCDH1	0.443235183
TMEM100	0.73647448
CD38	0.3231224
ZBED1	0.125984302
RAB8B	0.144179568
KIF5B	-0.181322332
TOM1	0.265240324
DDX58	0.177733635
MCRS1	-0.050200238
HSBP1	-0.107216895
FRZB	0.335817348
UNC13D	0.172390769
A1CF	0.392614215
CEP55	-0.502522429
FAM81A	-0.036486646
UCN3	0.44089564
SDHD	0.39422753
CYP27A1	0.309739849
MAST2	0.511321117
LAMP5	-0.047218379
CTPS2	-0.388919853
RRP1	-0.441442985
SIPA1L2	0.527889343
TMED5	0.137090565
ELOVL6	0.379470785
MARK1	0.073549532
STC1	-0.443405379
ATP6V0E2	-0.030343034
VAMP7	-0.015474973
NAPRT	0.111916309
FOLR1	-0.162696893
RPS6KA3	0.07750188
MTURN	-0.042355161
EYA2	0.597718433
PRRG2	0.411075181
BAIAP2L2	0.281087442
NUP62CL	-0.392228493
ARPC1B	-0.088580816
IKBKE	0.062234326
SLC6A19	0.758615773
FAS	0.503493146
SYT1	-0.013125562
SNX25	-0.250355214
RPSA	-0.126143627
CDC25C	-0.397252677
BTNL8	0.808949762
CYP4F3	-0.249829829
HSD11B1	-0.033487366
TTLL12	0.118869322
PPIG	-0.20308817
[truncated: 5,676 more rows]
